# Supplementary material for: Crystal structure of 1-nitro-4-(tri­methyl­silylethyn­yl)naphthalene
Source: Acta Crystallogr E Crystallogr Commun. 2015 Apr 15;71(Pt 5):o311–2. doi: 10.1107/S2056989015007173 (PMC4420069; doi:10.1107/S2056989015007173)
Supplement: Supplementary file 1 [file e-71-0o311-sup1.cif]

##############################################################################
#                                                                            #
# This CIF contains the data in a paper accepted for publication in          #
# Acta Crystallographica Section E. It conforms to the requirements of       #
# Notes for Authors for Acta Crystallographica Section E, and has been       #
# peer reviewed under the auspices of the IUCr Commission on Journals.       #
#                                                                            #
# Full details of the Crystallographic Information File format               #
# are given in the paper "The Crystallographic Information File (CIF):       #
# a New Standard Archive File for Crystallography" by S. R. Hall, F. H.      #
# Allen and I. D. Brown [Acta Cryst. (1991), A47, 655-685].                  #
#                                                                            #
# The current version of the core CIF dictionary is obtainable from          #
# ftp://ftp.iucr.org/pub/cif_core.dic.                                       #
#                                                                            #
# Software is freely available for graphical display of the structure(s)     #
# in this CIF. For information consult the CIF software page                 #
# http://www.iucr.org/resources/cif/software.                                #
#                                                                            #
# This file may be used for bona fide research purposes within the           #
# scientific community so long as proper attribution is given to the journal # 
# article from which it was obtained.                                        #
#                                                                            #
##############################################################################
data_global
_audit_creation_method
;
Olex2 1.2
(compiled 2013.12.10 svn.r2850 for OlexSys, GUI svn.r4736)
;
_journal_date_recd_electronic     2015-03-31
_journal_date_accepted     2015-04-10
_journal_name_full     'Acta Crystallographica, Section E'
_journal_year     2015
_journal_volume     71
_journal_issue      5
_journal_page_first     o311
_journal_page_last     o312
_journal_paper_category     HO
_journal_paper_doi     10.1107/S2056989015007173
_journal_coeditor_code     XU5846
_publ_contact_author_name     'Moxey, Graeme J.'
_publ_contact_author_address
;
Research School of Chemistry
Australian National University
Canberra, ACT 2601
Australia
;
_publ_contact_author_email     'Graeme.Moxey@anu.edu.au'
_publ_contact_author_fax     '+61 2 6125 0750'
_publ_contact_author_phone     '+61 2 6125 2927'
_publ_section_title
;
Crystal structure of 1-nitro-4-(trimethylsilylethynyl)naphthalene
;
loop_
    _publ_author_name
    _publ_author_footnote
    _publ_author_address
    'Du, Jun' .
;
School of Chemical and Material Engineering
Jiangnan University
Wuxi, 214122
People's Republic of China
;
    'Moxey, Graeme J.' .
;
School of Chemical and Material Engineering
Jiangnan University
Wuxi, 214122
People's Republic of China

Research School of Chemistry
Australian National University
Canberra, ACT 2601
Australia
;
_shelxl_version_number         .2013
data_I
_database_code_depnum_ccdc_archive 'CCDC 1058939'
_chemical_name_systematic
;
1-Nitro-4-(trimethylsilylethynyl)naphthalene
;
_chemical_name_common     ?
_chemical_formula_moiety     'C15 H15 N O2 Si'
_chemical_formula_sum     'C15 H15 N O2 Si'
_chemical_formula_iupac     'C15 H15 N O2 Si'
_chemical_formula_weight     269.37
_chemical_melting_point     ?
_shelx_space_group_comment
;
The symmetry employed for this shelxl refinement is uniquely defined
by the following loop, which should always be used as a source of
symmetry information in preference to the above space-group names.
They are only intended as comments.
;
_space_group_crystal_system     triclinic
_space_group_name_H-M_alt     'P -1'
_space_group_name_Hall     '-P 1'
loop_
    _symmetry_equiv_pos_as_xyz
    'x, y, z'
    '-x, -y, -z'
_cell_length_a     6.9679(9)
_cell_length_b     9.2425(12)
_cell_length_c     11.7990(10)
_cell_angle_alpha     100.242(9)
_cell_angle_beta     99.698(9)
_cell_angle_gamma     107.127(12)
_cell_volume     694.62(15)
_cell_formula_units_Z     2
_cell_measurement_reflns_used     1967
_cell_measurement_theta_min     2.6070
_cell_measurement_theta_max     28.3390
_cell_measurement_temperature     150.01(10)
_exptl_crystal_description     'needle'
_exptl_crystal_colour     yellow
_exptl_crystal_size_max     0.2292
_exptl_crystal_size_mid     0.0717
_exptl_crystal_size_min     0.0352
_exptl_crystal_density_diffrn     1.288
_exptl_crystal_density_meas     ?
_exptl_crystal_density_method     ?
_exptl_crystal_F_000     284
_exptl_absorpt_coefficient_mu     0.166
_exptl_absorpt_correction_type     analytical
_exptl_absorpt_process_details
;
[CrysAlis PRO (Agilent, 2014), based on expressions derived by Clark &
Reid (1995)]
;
_shelx_estimated_absorpt_T_min     ?
_shelx_estimated_absorpt_T_max     ?
_exptl_absorpt_correction_T_min     0.986
_exptl_absorpt_correction_T_max     0.996
_exptl_special_details
;
Absorption correction: CrysAlis Pro (Agilent Technologies, 2014)
Analytical numeric absorption correction using a multifaceted crystal
model based on expressions derived by R.C. Clark & J.S. Reid.
(Clark & Reid, 1995).
Empirical absorption correction using spherical harmonics,
 implemented in SCALE3 ABSPACK scaling algorithm.
;
_diffrn_ambient_temperature     150.01(10)
_diffrn_radiation_type     MoK\a
_diffrn_radiation_wavelength     0.71073
_diffrn_radiation_monochromator     mirror
_diffrn_measurement_device_type
                                   'Agilent SuperNova (Dual, Cu at zero, EosS2)'
_diffrn_measurement_device     'four-circle diffractometer'
_diffrn_measurement_method     '\w scans'
_diffrn_detector_area_resol_mean     8.1297
_diffrn_reflns_number     4695
_diffrn_reflns_av_R_equivalents     0.0211
_diffrn_reflns_theta_min     1.804
_diffrn_reflns_theta_max     29.170
_diffrn_reflns_theta_full     25.242
_diffrn_measured_fraction_theta_max     0.826
_diffrn_measured_fraction_theta_full     0.987
_diffrn_reflns_limit_h_min     -6
_diffrn_reflns_limit_h_max     9
_diffrn_reflns_limit_k_min     -11
_diffrn_reflns_limit_k_max     12
_diffrn_reflns_limit_l_min     -15
_diffrn_reflns_limit_l_max     15
_refine_special_details     ?
_reflns_number_total     3112
_reflns_number_gt     2621
_reflns_threshold_expression     I>2\s(I)
_refine_ls_structure_factor_coef     Fsqd
_refine_ls_matrix_type     full
_refine_ls_R_factor_all     0.0550
_refine_ls_R_factor_gt     0.0439
_refine_ls_wR_factor_gt     0.1078
_refine_ls_wR_factor_ref     0.1139
_refine_ls_goodness_of_fit_ref     1.069
_refine_ls_restrained_S_all     1.069
_refine_ls_number_reflns     3112
_refine_ls_number_parameters     175
_refine_ls_number_restraints     0
_refine_ls_hydrogen_treatment     constr
_refine_ls_weighting_scheme     calc
_refine_ls_weighting_details
              'w=1/[\s^2^(Fo^2^)+(0.0415P)^2^+0.3469P] where P=(Fo^2^+2Fc^2^)/3'
_atom_sites_solution_hydrogens     geom
_atom_sites_solution_primary     direct
_atom_sites_solution_secondary     ?
_refine_ls_shift/su_max     0.000
_refine_ls_shift/su_mean     0.000
_refine_diff_density_max     0.356
_refine_diff_density_min     -0.225
_refine_ls_extinction_method     none
_refine_ls_extinction_coef     .
loop_
    _atom_type_symbol
    _atom_type_description
    _atom_type_scat_dispersion_real
    _atom_type_scat_dispersion_imag
    _atom_type_scat_source
    'C' 'C' 0.0033 0.0016
                         'International Tables Vol C Tables 4.2.6.8 and 6.1.1.4'
    'H' 'H' 0.0000 0.0000
                         'International Tables Vol C Tables 4.2.6.8 and 6.1.1.4'
    'N' 'N' 0.0061 0.0033
                         'International Tables Vol C Tables 4.2.6.8 and 6.1.1.4'
    'O' 'O' 0.0106 0.0060
                         'International Tables Vol C Tables 4.2.6.8 and 6.1.1.4'
    'Si' 'Si' 0.0817 0.0704
                         'International Tables Vol C Tables 4.2.6.8 and 6.1.1.4'
_computing_data_collection
;
CrysAlis PRO (Agilent, 2014)
;
_computing_cell_refinement
;
CrysAlis PRO (Agilent, 2014)
;
_computing_data_reduction
;
CrysAlis PRO (Agilent, 2014)
;
_computing_structure_solution
;
SHELXS97 (Sheldrick, 2008)
;
_computing_structure_refinement
;
SHELXL2013 (Sheldrick, 2015)
;
_computing_molecular_graphics
;
OLEX2 (Dolomanov <i>et al.</i>,  2009)
;
_computing_publication_material
;
OLEX2 (Dolomanov <i>et al.</i>,  2009)
;
loop_
    _atom_site_type_symbol
    _atom_site_label
    _atom_site_fract_x
    _atom_site_fract_y
    _atom_site_fract_z
    _atom_site_U_iso_or_equiv
    _atom_site_adp_type
    _atom_site_calc_flag
    _atom_site_occupancy
    _atom_site_disorder_assembly
    _atom_site_disorder_group
    C C1 0.2485(3) 0.6318(2) 0.44838(15) 0.0204(4) Uani d 1 . .
    C C2 0.1929(2) 0.4663(2) 0.41137(15) 0.0188(4) Uani d 1 . .
    C C3 0.1112(3) 0.3754(2) 0.29263(16) 0.0247(4) Uani d 1 . .
    H H3 0.0875 0.4239 0.2316 0.030 Uiso calc 1 . .
    C C4 0.0675(3) 0.2178(2) 0.26757(17) 0.0293(4) Uani d 1 . .
    H H4 0.0147 0.1606 0.1893 0.035 Uiso calc 1 . .
    C C5 0.1001(3) 0.1400(2) 0.35659(18) 0.0293(4) Uani d 1 . .
    H H5 0.0661 0.0321 0.3376 0.035 Uiso calc 1 . .
    C C6 0.1819(3) 0.2230(2) 0.47120(17) 0.0234(4) Uani d 1 . .
    H H6 0.2048 0.1711 0.5301 0.028 Uiso calc 1 . .
    C C7 0.2324(2) 0.3874(2) 0.50191(15) 0.0182(4) Uani d 1 . .
    C C8 0.3257(3) 0.4749(2) 0.62159(15) 0.0187(4) Uani d 1 . .
    C C9 0.3745(3) 0.6352(2) 0.65052(15) 0.0220(4) Uani d 1 . .
    H H9 0.4329 0.6912 0.7288 0.026 Uiso calc 1 . .
    C C10 0.3369(3) 0.7131(2) 0.56329(16) 0.0225(4) Uani d 1 . .
    H H10 0.3720 0.8211 0.5832 0.027 Uiso calc 1 . .
    C C11 0.3756(3) 0.3974(2) 0.71220(15) 0.0215(4) Uani d 1 . .
    C C12 0.4216(3) 0.3354(2) 0.78877(16) 0.0235(4) Uani d 1 . .
    C C13 0.4757(3) 0.0381(2) 0.83030(17) 0.0300(4) Uani d 1 . .
    H H13A 0.3530 -0.0142 0.7682 0.045 Uiso calc 1 . .
    H H13B 0.4823 -0.0237 0.8873 0.045 Uiso calc 1 . .
    H H13C 0.5949 0.0523 0.7973 0.045 Uiso calc 1 . .
    C C14 0.2518(3) 0.2089(3) 0.97894(19) 0.0361(5) Uani d 1 . .
    H H14A 0.1234 0.1699 0.9203 0.054 Uiso calc 1 . .
    H H14B 0.2647 0.3083 1.0269 0.054 Uiso calc 1 . .
    H H14C 0.2547 0.1369 1.0281 0.054 Uiso calc 1 . .
    C C15 0.7217(3) 0.3443(2) 1.00937(18) 0.0327(5) Uani d 1 . .
    H H15A 0.7507 0.2860 1.0658 0.049 Uiso calc 1 . .
    H H15B 0.7161 0.4421 1.0501 0.049 Uiso calc 1 . .
    H H15C 0.8287 0.3633 0.9667 0.049 Uiso calc 1 . .
    N N1 0.2165(3) 0.7285(2) 0.36481(15) 0.0275(4) Uani d 1 . .
    O O1 0.0903(2) 0.6698(2) 0.27072(14) 0.0437(4) Uani d 1 . .
    O O2 0.3213(3) 0.86743(19) 0.39546(15) 0.0532(5) Uani d 1 . .
    Si Si1 0.47002(8) 0.23164(6) 0.90416(4) 0.02062(14) Uani d 1 . .
loop_
    _atom_site_aniso_label
    _atom_site_aniso_U_11
    _atom_site_aniso_U_22
    _atom_site_aniso_U_33
    _atom_site_aniso_U_12
    _atom_site_aniso_U_13
    _atom_site_aniso_U_23
    C1 0.0176(8) 0.0279(10) 0.0240(9) 0.0126(7) 0.0093(7) 0.0138(7)
    C2 0.0125(7) 0.0262(9) 0.0212(8) 0.0085(7) 0.0063(7) 0.0086(7)
    C3 0.0193(9) 0.0349(11) 0.0191(9) 0.0081(8) 0.0036(7) 0.0076(8)
    C4 0.0228(9) 0.0372(12) 0.0213(9) 0.0066(8) 0.0030(8) -0.0012(8)
    C5 0.0256(10) 0.0240(10) 0.0350(11) 0.0071(8) 0.0065(8) 0.0016(8)
    C6 0.0211(9) 0.0239(10) 0.0280(9) 0.0093(7) 0.0067(8) 0.0093(8)
    C7 0.0123(7) 0.0238(9) 0.0212(8) 0.0077(7) 0.0064(7) 0.0074(7)
    C8 0.0160(8) 0.0264(9) 0.0199(8) 0.0114(7) 0.0078(7) 0.0100(7)
    C9 0.0217(9) 0.0262(10) 0.0193(8) 0.0103(7) 0.0065(7) 0.0033(7)
    C10 0.0233(9) 0.0229(9) 0.0267(9) 0.0124(8) 0.0105(8) 0.0073(7)
    C11 0.0196(8) 0.0267(10) 0.0208(9) 0.0105(7) 0.0070(7) 0.0054(7)
    C12 0.0248(9) 0.0274(10) 0.0217(9) 0.0110(8) 0.0078(7) 0.0083(7)
    C13 0.0396(11) 0.0241(10) 0.0272(10) 0.0113(9) 0.0099(9) 0.0058(8)
    C14 0.0410(12) 0.0438(13) 0.0373(11) 0.0215(10) 0.0217(10) 0.0197(10)
    C15 0.0364(11) 0.0296(11) 0.0282(10) 0.0100(9) -0.0004(9) 0.0066(8)
    N1 0.0294(9) 0.0352(10) 0.0313(9) 0.0193(8) 0.0158(7) 0.0186(8)
    O1 0.0390(9) 0.0558(11) 0.0400(9) 0.0167(8) -0.0007(7) 0.0290(8)
    O2 0.0889(14) 0.0287(9) 0.0447(10) 0.0188(9) 0.0129(9) 0.0198(8)
    Si1 0.0252(3) 0.0222(3) 0.0169(2) 0.0097(2) 0.00518(19) 0.00766(19)
_geom_special_details
;
All e.s.d.'s (except the e.s.d. in the dihedral angle between two l.s. planes)
are estimated using the full covariance matrix. The cell e.s.d.'s are taken
into account individually in the estimation of e.s.d.'s in distances, angles
and torsion angles; correlations between e.s.d.'s in cell parameters are only
used when they are defined by crystal symmetry. An approximate (isotropic)
treatment of cell e.s.d.'s is used for estimating e.s.d.'s involving l.s.
planes.
;
loop_
    _geom_bond_atom_site_label_1
    _geom_bond_atom_site_label_2
    _geom_bond_site_symmetry_2
    _geom_bond_distance
    _geom_bond_publ_flag
    C1 C2 . 1.427(3) ?
    C1 C10 . 1.366(3) ?
    C1 N1 . 1.476(2) ?
    C2 C3 . 1.422(3) ?
    C2 C7 . 1.430(2) ?
    C3 H3 . 0.9300 ?
    C3 C4 . 1.363(3) ?
    C4 H4 . 0.9300 ?
    C4 C5 . 1.399(3) ?
    C5 H5 . 0.9300 ?
    C5 C6 . 1.362(3) ?
    C6 H6 . 0.9300 ?
    C6 C7 . 1.418(3) ?
    C7 C8 . 1.430(2) ?
    C8 C9 . 1.382(3) ?
    C8 C11 . 1.439(2) ?
    C9 H9 . 0.9300 ?
    C9 C10 . 1.390(2) ?
    C10 H10 . 0.9300 ?
    C11 C12 . 1.201(2) ?
    C12 Si1 . 1.8403(19) ?
    C13 H13A . 0.9600 ?
    C13 H13B . 0.9600 ?
    C13 H13C . 0.9600 ?
    C13 Si1 . 1.860(2) ?
    C14 H14A . 0.9600 ?
    C14 H14B . 0.9600 ?
    C14 H14C . 0.9600 ?
    C14 Si1 . 1.862(2) ?
    C15 H15A . 0.9600 ?
    C15 H15B . 0.9600 ?
    C15 H15C . 0.9600 ?
    C15 Si1 . 1.853(2) ?
    N1 O1 . 1.215(2) ?
    N1 O2 . 1.228(2) ?
loop_
    _geom_angle_atom_site_label_1
    _geom_angle_atom_site_label_2
    _geom_angle_atom_site_label_3
    _geom_angle_site_symmetry_1
    _geom_angle_site_symmetry_3
    _geom_angle
    _geom_angle_publ_flag
    C2 C1 N1 . . 122.38(16) ?
    C10 C1 C2 . . 122.82(16) ?
    C10 C1 N1 . . 114.80(16) ?
    C1 C2 C7 . . 116.38(15) ?
    C3 C2 C1 . . 125.72(16) ?
    C3 C2 C7 . . 117.84(17) ?
    C2 C3 H3 . . 119.7 ?
    C4 C3 C2 . . 120.51(17) ?
    C4 C3 H3 . . 119.7 ?
    C3 C4 H4 . . 119.2 ?
    C3 C4 C5 . . 121.65(18) ?
    C5 C4 H4 . . 119.2 ?
    C4 C5 H5 . . 120.1 ?
    C6 C5 C4 . . 119.74(18) ?
    C6 C5 H5 . . 120.1 ?
    C5 C6 H6 . . 119.6 ?
    C5 C6 C7 . . 120.89(17) ?
    C7 C6 H6 . . 119.6 ?
    C2 C7 C8 . . 119.87(16) ?
    C6 C7 C2 . . 119.33(16) ?
    C6 C7 C8 . . 120.79(16) ?
    C7 C8 C11 . . 120.25(16) ?
    C9 C8 C7 . . 120.30(16) ?
    C9 C8 C11 . . 119.42(16) ?
    C8 C9 H9 . . 119.8 ?
    C8 C9 C10 . . 120.33(16) ?
    C10 C9 H9 . . 119.8 ?
    C1 C10 C9 . . 120.29(17) ?
    C1 C10 H10 . . 119.9 ?
    C9 C10 H10 . . 119.9 ?
    C12 C11 C8 . . 178.5(2) ?
    C11 C12 Si1 . . 175.42(17) ?
    H13A C13 H13B . . 109.5 ?
    H13A C13 H13C . . 109.5 ?
    H13B C13 H13C . . 109.5 ?
    Si1 C13 H13A . . 109.5 ?
    Si1 C13 H13B . . 109.5 ?
    Si1 C13 H13C . . 109.5 ?
    H14A C14 H14B . . 109.5 ?
    H14A C14 H14C . . 109.5 ?
    H14B C14 H14C . . 109.5 ?
    Si1 C14 H14A . . 109.5 ?
    Si1 C14 H14B . . 109.5 ?
    Si1 C14 H14C . . 109.5 ?
    H15A C15 H15B . . 109.5 ?
    H15A C15 H15C . . 109.5 ?
    H15B C15 H15C . . 109.5 ?
    Si1 C15 H15A . . 109.5 ?
    Si1 C15 H15B . . 109.5 ?
    Si1 C15 H15C . . 109.5 ?
    O1 N1 C1 . . 119.96(17) ?
    O1 N1 O2 . . 123.02(17) ?
    O2 N1 C1 . . 117.02(17) ?
    C12 Si1 C13 . . 107.97(9) ?
    C12 Si1 C14 . . 106.63(9) ?
    C12 Si1 C15 . . 109.92(9) ?
    C13 Si1 C14 . . 110.88(10) ?
    C15 Si1 C13 . . 109.63(10) ?
    C15 Si1 C14 . . 111.70(10) ?
loop_
    _geom_torsion_atom_site_label_1
    _geom_torsion_atom_site_label_2
    _geom_torsion_atom_site_label_3
    _geom_torsion_atom_site_label_4
    _geom_torsion_site_symmetry_1
    _geom_torsion_site_symmetry_2
    _geom_torsion_site_symmetry_3
    _geom_torsion_site_symmetry_4
    _geom_torsion
    _geom_torsion_publ_flag
    C1 C2 C3 C4 . . . . 178.69(16) ?
    C1 C2 C7 C6 . . . . -179.69(14) ?
    C1 C2 C7 C8 . . . . -0.9(2) ?
    C2 C1 C10 C9 . . . . -0.7(3) ?
    C2 C1 N1 O1 . . . . 21.6(2) ?
    C2 C1 N1 O2 . . . . -158.72(17) ?
    C2 C3 C4 C5 . . . . 0.2(3) ?
    C2 C7 C8 C9 . . . . 1.2(2) ?
    C2 C7 C8 C11 . . . . -176.86(14) ?
    C3 C2 C7 C6 . . . . -2.4(2) ?
    C3 C2 C7 C8 . . . . 176.36(15) ?
    C3 C4 C5 C6 . . . . -1.5(3) ?
    C4 C5 C6 C7 . . . . 0.7(3) ?
    C5 C6 C7 C2 . . . . 1.2(2) ?
    C5 C6 C7 C8 . . . . -177.53(16) ?
    C6 C7 C8 C9 . . . . 179.94(15) ?
    C6 C7 C8 C11 . . . . 1.9(2) ?
    C7 C2 C3 C4 . . . . 1.7(2) ?
    C7 C8 C9 C10 . . . . -1.2(2) ?
    C8 C9 C10 C1 . . . . 0.9(3) ?
    C10 C1 C2 C3 . . . . -176.32(16) ?
    C10 C1 C2 C7 . . . . 0.7(2) ?
    C10 C1 N1 O1 . . . . -158.99(17) ?
    C10 C1 N1 O2 . . . . 20.7(2) ?
    C11 C8 C9 C10 . . . . 176.88(15) ?
    N1 C1 C2 C3 . . . . 3.1(3) ?
    N1 C1 C2 C7 . . . . -179.89(14) ?
    N1 C1 C10 C9 . . . . 179.83(14) ?
_shelx_hkl_file
;
   0   0   1 91322.9 2046.18   2
   0   0  -2 5494.78 166.658   4
   0   0   2 5467.77 166.778   4
   0   0   2 5879.66 188.201   2
   0   0  -3 49419.1 1131.89   2
   0   0   3 45967.6 1086.22   4
   0   0   3 45512.2 1125.00   2
   0   0  -3 44616.8 1084.19   4
   0   0   4 1209.89 114.143   2
   0   0   4 827.131 73.7485   4
   0   0  -4 1131.06 86.4499   4
   0   0  -4 1003.98 104.040   2
   0   0  -5 43.3914 33.4311   4
   0   0   5 99.6296 52.1791   2
   0   0  -5 36.2069 45.2411   2
   0   0  -6 8019.30 293.576   4
   0   0  -6 8276.71 350.348   2
   0   0   6 7653.59 340.745   2
   0   0  -7 102.064 44.3454   4
   0   0   7 32.2681 47.0938   2
   0   0   8 7394.58 371.994   2
   0   0  -8 7376.53 306.291   4
   0   0   9 203.617 85.1190   2
   0   0  -9 251.683 66.8063   4
   0   0  10 7930.07 437.075   2
   0   0  11 21747.0 843.344   2
   0   0  12 126.628 89.3335   2
   0   0  13 707.518 157.774   2
   0   0  14 1386.48 219.736   2
   0   0  15 2532.06 306.323   2
   0  -1  15-81.5018 110.772   2
   0  -1  14 12854.1 681.894   2
   0  -1  13 727.339 158.552   2
   0  -1  12 136.310 93.4314   2
   0  -1  11 4295.25 320.627   2
   0  -1  10 155.002 83.0458   2
   0   1 -10 27.7268 36.0977   4
   0   1  -9 6752.29 295.648   4
   0  -1   9 6448.97 358.781   2
   0   1  -8 1210.52 110.429   4
   0  -1   8 1216.19 137.922   2
   0  -1   8 1486.36 119.872   4
   0  -1   7 9563.08 407.945   2
   0   1  -7 9948.90 351.670   4
   0  -1   7 10111.4 353.284   4
   0   1  -6 167.604 45.4965   4
   0   1  -6 162.501 57.0045   2
   0  -1   6 174.102 46.7078   4
   0  -1   6 119.773 47.5924   2
   0   1  -5 1593.58 104.286   4
   0  -1   5 1393.98 96.7319   4
   0   1  -5 1676.69 128.150   2
   0  -1   5 1524.96 128.205   2
   0   1  -4 44186.5 1069.11   4
   0  -1   4 43891.5 1069.06   4
   0   1  -4 46372.2 1128.72   2
   0  -1   4 43846.1 1118.75   2
   0  -1   3 61263.6 1484.84   2
   0  -1   3 62036.8 1448.66   4
   0   1  -3 64222.5 1492.54   2
   0   1  -3 62414.8 1447.05   4
   0  -1   2 43259.0 1017.88   4
   0   1  -2 42942.9 1016.49   4
   0  -1   2 45268.9 1040.89   1
   0  -1   2 43288.4 1039.60   2
   0   1  -1 3028.97 114.403   1
   0  -1   1 3119.71 116.630   3
   0   1   0 84202.5 1906.01   1
   0   1   1 136057. 3067.48   1
   0  -1  -2 31685.8 798.283   2
   0   1   2 31271.8 795.805   2
   0  -1  -3-6.01724 38.2966   2
   0   1   3-5.45965 39.3353   2
   0   1   4 6358.88 268.612   2
   0  -1  -4 5813.90 228.438   4
   0  -1  -4 6641.26 269.728   2
   0  -1  -5 1863.78 121.908   4
   0   1   5 1690.88 143.485   2
   0  -1  -5 1668.24 139.591   2
   0  -1  -6 4103.02 236.578   2
   0  -1  -6 3737.68 197.002   4
   0   1   6 3907.41 234.690   2
   0   1   7 26414.8 838.923   2
   0  -1  -7 26562.6 761.259   4
   0  -1  -8 4509.72 234.002   4
   0   1   8 3893.01 273.063   2
   0   1   9 3756.09 274.751   2
   0   1  10 2467.20 237.154   2
   0  -1 -11 4402.84 263.799   4
   0   1  11 4213.45 331.069   2
   0   1  12 3499.46 320.495   2
   0   1  13 2151.90 261.546   2
   0   1  14 126.801 104.394   2
   0   1  15 30.5529 112.896   2
   0  -2  15 356.532 148.711   2
   0  -2  14 381.618 141.862   2
   0  -2  13 2010.83 242.864   2
   0  -2  12 5.76183 79.6983   2
   0  -2  11 15533.2 662.521   2
   0  -2  10 5561.75 351.760   2
   0  -2  10 5782.76 276.642   4
   0   2 -10 5865.11 275.631   4
   0  -2   9 2214.55 156.290   4
   0  -2   9 1967.11 197.377   2
   0   2  -9 2203.78 153.249   4
   0  -2   8 7707.39 375.555   2
   0  -2   8 7565.52 310.011   4
   0   2  -8 8013.17 312.988   4
   0  -2   7 2377.09 184.667   2
   0   2  -7 2382.75 147.643   4
   0  -2   7 2261.20 146.107   4
   0   2  -6 1022.94 92.4465   4
   0  -2   6 1028.25 93.6007   4
   0   2  -6 1342.70 128.322   2
   0  -2   6 1209.99 118.172   1
   0  -2   6 1113.10 120.097   2
   0  -2   5 52813.7 1375.00   2
   0  -2   5 53293.7 1320.79   4
   0  -2   5 57930.8 1383.08   1
   0   2  -5 52780.9 1316.01   4
   0  -2   4 16269.5 482.075   1
   0  -2   4 14981.1 473.034   2
   0   2  -4 14236.5 431.699   4
   0  -2   4 14939.1 439.859   4
   0   2  -3 80587.2 1946.14   1
   0  -2   3 83962.1 1946.94   1
   0  -2   3 82237.9 1919.77   4
   0   2  -2 27098.8 704.479   3
   0  -2   2 26326.6 704.945   3
   0   2  -1 660.017 69.4943   1
   0  -2   1 801.103 71.2041   3
   0   2   0 157418. 3570.37   1
   0   2   1 23627.7 639.527   1
   0  -2  -2 8175.92 297.648   2
   0   2   2 7326.55 281.619   1
   0  -2  -3 16544.3 505.966   2
   0   2   3 14157.4 478.093   1
   0   2   4 2022.86 153.615   2
   0  -2  -4 2249.91 165.857   2
   0  -2  -5 5440.40 283.953   2
   0   2   5 5396.52 281.149   2
   0   2   6 16633.8 605.581   2
   0  -2  -6 17710.9 564.485   4
   0   2   7 202.413 75.2077   2
   0   2   8 113.225 76.1852   2
   0   2   9 14660.0 629.479   2
   0  -2  -9 14493.1 543.383   4
   0  -2 -10 112.163 60.5563   4
   0   2  10 34.9410 67.1405   2
   0  -2 -11 9782.88 441.470   4
   0   2  11 8431.61 502.264   2
   0   2  12 281.802 105.727   2
   0   2  13 4239.65 370.553   2
   0   2  14 49.7884 96.0703   2
   0  -3  15 1833.08 256.599   2
   0  -3  14 11239.1 620.080   2
   0  -3  13 810.558 164.003   2
   0  -3  12 2524.34 259.753   2
   0  -3  11 1804.45 207.854   2
   0  -3  10 266.965 94.8570   2
   0  -3  10 147.239 60.0201   4
   0  -3   9 319.449 72.1689   4
   0  -3   9 260.474 100.624   2
   0   3  -9 258.689 63.9911   4
   0  -3   8 27170.2 881.675   2
   0   3  -8 27930.9 789.421   4
   0  -3   8 27673.4 799.134   4
   0  -3   7 771.522 119.996   2
   0   3  -7 997.397 101.518   4
   0  -3   7 1046.34 108.254   4
   0  -3   6 36630.4 1026.56   1
   0  -3   6 36900.7 977.551   4
   0  -3   6 34797.9 1028.09   2
   0  -3   5 38028.8 1007.38   1
   0  -3   5 34649.9 1004.33   2
   0  -3   5 36526.8 967.989   4
   0  -3   4 232567. 5176.64   1
   0   3  -4 223294. 5180.78   1
   0  -3   4 229054. 5152.59   4
   0   3  -4 220756. 5185.89   3
   0   3  -3 4990.98 232.075   1
   0  -3   3 5057.98 221.683   4
   0  -3   3 5426.55 236.566   1
   0   3  -3 5029.36 239.543   3
   0  -3   2 3748.90 200.073   3
   0   3  -2 4131.52 197.175   1
   0  -3   1 4144.33 208.580   3
   0   3  -1 4431.76 204.528   1
   0   3   0 14905.7 469.922   1
   0   3   1 307.025 71.9158   1
   0   3   2 56947.8 1458.45   1
   0  -3  -2 56961.9 1478.13   1
   0  -3  -2 58773.3 1468.50   2
   0   3   3 20899.0 665.045   1
   0  -3  -3 22594.0 695.098   2
   0   3   4 320.441 93.3860   1
   0   3   5 2226.27 185.992   1
   0   3   6 1021.08 145.894   1
   0   3   7 13507.4 568.081   1
   0  -3  -7 13562.8 519.324   4
   0   3   8 3013.90 249.763   2
   0  -3  -8 2610.80 209.149   4
   0   3   8 2386.84 236.865   1
   0   3   9 2752.65 263.198   2
   0  -3  -9 3161.34 236.073   4
   0   3   9 2900.38 268.444   1
   0  -3 -10 1851.94 186.501   4
   0   3  10 1903.74 231.777   1
   0   3  10 1925.95 226.384   2
   0  -3 -11 49.1628 72.4391   4
   0   3  11 64.1818 105.917   1
   0   3  12 2506.79 291.223   1
   0   3  13 1878.58 264.473   1
   0  -4  15 1996.99 266.596   2
   0  -4  14-44.4500 94.0018   2
   0  -4  13 1361.61 207.322   2
   0  -4  12 5490.20 392.568   2
   0  -4  11 9331.25 501.365   2
   0  -4  10 3794.89 297.419   2
   0  -4   9 305.016 83.5609   2
   0  -4   8 689.764 127.175   2
   0  -4   8 636.258 98.5050   4
   0  -4   7 4299.36 245.074   4
   0  -4   7 4101.05 267.462   2
   0  -4   6 15867.7 534.286   4
   0  -4   6 14997.4 563.371   2
   0   4  -5 1064.17 124.173   1
   0  -4   5 1330.99 124.822   4
   0   4  -4 1883.62 157.315   3
   0  -4   4 2031.73 155.251   4
   0  -4   4 2145.62 162.293   1
   0   4  -4 2016.52 164.967   1
   0  -4   3 3484.15 216.535   3
   0   4  -3 3226.33 203.574   1
   0  -4   3 3663.95 208.611   1
   0  -4   2 12558.2 462.209   3
   0   4  -2 12031.6 436.501   1
   0   4  -1 2616.93 174.145   1
   0  -4   1 2741.35 189.917   3
   0   4   0 2688.31 193.401   1
   0   4   1 51483.2 1362.50   1
   0  -4  -1 53074.5 1381.88   1
   0   4   2 1006.06 119.857   1
   0   4   3 39244.3 1117.75   1
   0   4   4 36677.6 1080.61   1
   0   4   5 1197.06 147.245   1
   0   4   6 7096.38 379.958   1
   0   4   7 4.33734 71.2294   1
   0  -4  -8 596.932 111.350   4
   0   4   8 565.482 130.600   1
   0   4   9 1813.48 220.148   1
   0  -4  -9 1541.34 181.671   4
   0   4  10 150.856 104.833   1
   0  -4 -10-7.92080 58.9861   4
   0   4  11 692.810 168.824   1
   0   4  12 29.4501 110.607   1
   0   4  13 51.4284 126.511   1
   0  -5  15 2870.52 323.361   2
   0   5 -14 8039.49 514.883   3
   0  -5  14 8607.07 546.974   2
   0  -5  13 1730.64 239.956   2
   0   5 -13 2048.62 246.888   3
   0   5 -12 3009.86 280.695   3
   0  -5  12 3122.17 298.137   2
   0   5 -11 867.806 150.618   3
   0  -5  11 729.251 158.226   2
   0   5 -10 7045.23 416.972   3
   0  -5  10 6999.74 423.599   2
   0   5  -9 62.0911 65.0327   3
   0  -5   9 229.547 91.3049   2
   0  -5   8 6131.48 364.206   2
   0   5  -8 6217.96 360.291   3
   0   5  -7 139.126 78.6396   3
   0  -5   7-2.92051 60.3554   2
   0   5  -6 233.145 80.4072   1
   0   5  -6 307.861 79.2018   3
   0   5  -5 26.5010 53.4806   1
   0   5  -5 122.802 61.9714   3
   0   5  -4 4027.77 248.777   1
   0   5  -3 18159.7 624.400   1
   0   5  -2 3445.77 226.930   1
   0   5  -1 809.155 111.346   1
   0   5   0 8991.33 397.082   1
   0   5   1 10304.8 434.286   1
   0   5   2 9519.90 424.630   1
   0   5   3 759.270 123.196   1
   0   5   4 39403.9 1181.59   1
   0   5   5 66071.3 1820.53   1
   0   5   6 2584.02 244.447   1
   0   5   7 9.50761 87.2897   1
   0   5   8 2688.30 264.117   1
   0   5   9 83.9905 104.076   1
   0  -5  -9 75.7024 70.4564   4
   0   5  10-27.2512 90.3415   1
   0  -5 -10-7.74494 74.1371   4
   0   5  11 1193.96 216.766   1
   0   5  12 3132.87 343.113   1
   0  -6  15 2141.06 297.523   2
   0  -6  14 628.221 175.998   2
   0   6 -14 433.789 126.593   3
   0   6 -13 1456.22 213.151   3
   0  -6  13 1286.25 218.915   2
   0   6 -12 7270.34 467.613   3
   0  -6  12 7206.16 481.084   2
   0  -6  11 30.9719 98.9845   2
   0   6 -11 64.0986 87.3382   3
   0  -6  10 7642.86 461.800   2
   0   6 -10 8241.27 471.865   3
   0   6  -9 2958.69 264.801   3
   0  -6   9 3094.33 276.990   2
   0   6  -8 1530.12 181.996   3
   0  -6   8 1586.25 196.711   2
   0   6  -7 37.0432 72.8434   3
   0   6  -6 8711.47 444.056   1
   0   6  -5 5913.68 347.357   1
   0   6  -4 5733.30 333.683   1
   0   6  -3 725.343 120.938   1
   0   6  -2 33202.1 1017.88   1
   0   6   0 761.315 133.870   1
   0   6   1 827.224 127.998   1
   0   6   2 4306.30 291.680   1
   0   6   3 12696.5 557.385   1
   0   6   4 99.8254 85.4386   1
   0   6   5 21848.5 823.857   1
   0   6   6 202.079 97.3969   1
   0   6   7 401.092 136.238   1
   0   6   8 222.944 111.990   1
   0   6   9 2147.02 271.955   1
   0  -6  -9 2496.35 264.043   4
   0  -6 -10 194.352 104.952   4
   0   6  10-44.8772 119.445   1
   0   6  11 1290.48 230.533   1
   0  -7  14 2089.70 288.556   2
   0  -7  13 1771.93 253.625   2
   0   7 -13 1723.61 237.870   3
   0   7 -12 121.595 118.554   3
   0  -7  12 86.9776 107.291   2
   0   7 -11 2823.90 287.259   3
   0  -7  11 3163.33 306.958   2
   0   7 -10 520.848 139.639   3
   0  -7  10 517.940 137.149   2
   0  -7   9 10578.2 570.553   2
   0   7  -9 11314.6 564.592   3
   0   7  -8 2214.42 248.210   1
   0  -7   8 2236.25 248.202   2
   0   7  -7 4692.77 343.235   1
   0   7  -6 460.423 111.695   1
   0   7  -5 11432.9 542.488   1
   0   7  -4 1676.35 191.566   1
   0   7  -3 18219.7 704.304   1
   0   7  -2 438.171 104.485   1
   0   7  -1 7013.87 399.983   1
   0   7   0 10746.4 516.546   1
   0   7   1 5078.34 339.033   1
   0   7   2 1307.17 177.772   1
   0   7   3 4578.84 334.891   1
   0   7   4 5498.98 379.397   1
   0   7   5 1395.10 197.604   1
   0   7   6 1739.51 229.188   1
   0   7   7 2157.22 261.478   1
   0   7   8 89.2915 99.6413   1
   0   7   9 352.337 148.890   1
   0   7  10 2135.45 292.256   1
   0  -8  13 194.731 140.033   2
   0   8 -13 207.861 125.538   3
   0   8 -12 2347.17 283.491   3
   0  -8  12 2980.08 325.278   2
   0  -8  11 2932.77 321.124   2
   0  -8  10 4389.47 377.423   2
   0  -8   9 822.003 183.237   2
   0   8  -7 9383.97 528.041   1
   0   8  -6 415.467 135.949   1
   0   8  -5 546.383 139.669   1
   0   8  -4 1188.56 180.735   1
   0   8  -3 4641.91 339.089   1
   0   8  -2 9205.63 491.866   1
   0   8  -1 867.392 155.554   1
   0   8   1 2183.58 250.009   1
   0   8   2 911.488 179.093   1
   0   8   3 618.588 154.475   1
   0   8   4 4263.52 354.514   1
   0   8   5 3104.72 306.597   1
   0   8   6 319.807 134.757   1
   0   8   7-62.7093 94.3900   1
   0   8   8 4655.42 413.783   1
   0  -9  12 1486.77 253.014   2
   0  -9  11 480.037 164.130   2
   0  -9  10 8319.31 558.494   2
   0   9  -9 4820.92 411.006   1
   0  -9   9 4343.71 392.794   2
   0   9  -8 2815.93 304.991   1
   0   9  -7 1171.08 210.473   1
   0   9  -6 3665.97 334.418   1
   0   9  -5 803.105 169.937   1
   0   9  -4 2245.69 253.160   1
   0   9  -3 4515.56 358.190   1
   0   9  -2 255.226 107.129   1
   0   9  -1 3486.28 319.041   1
   0   9   0 2216.76 268.775   1
   0   9   2 2310.01 267.955   1
   0   9   3 1241.87 205.280   1
   0   9   4 1114.70 202.747   1
   0   9   5-10.3907 104.885   1
   0   9   6 2570.19 309.757   1
   0 -10  10 1448.89 254.320   2
   0  10  -9 3805.49 390.548   1
   0  10  -8 280.126 145.265   1
   0  10  -7 5939.14 462.265   1
   0  10  -6 591.417 173.035   1
   0  10  -5 1788.45 252.180   1
   0  10  -4 1522.20 232.016   1
   0  10  -3 1255.99 202.561   1
   0  10  -2 2700.97 304.194   1
   0  10  -1 3597.23 343.934   1
   0  10   0 1687.81 255.324   1
   0  10   1 492.402 173.568   1
   0  10   3 224.966 125.556   1
   0  11  -5 5531.46 463.290   1
   0  11  -4 11.4916 109.692   1
   0  11  -3 421.919 163.842   1
   0  11  -2 92.5220 114.835   1
  -1  11   1 1015.53 217.123   1
  -1  11   0 4934.88 424.249   1
  -1  11  -1 2288.97 283.140   1
  -1  11  -2 431.805 160.809   1
  -1  11  -3 306.801 136.214   1
  -1  11  -4 399.512 167.964   1
  -1  11  -6 212.204 127.665   1
  -1  10   5 399.312 145.796   1
  -1  10   3 6999.62 489.863   1
  -1  10   2 196.680 119.270   1
  -1  10   1 1072.00 195.164   1
  -1  10   0 1993.82 255.657   1
  -1  10  -1 8619.79 528.676   1
  -1  10  -2 612.075 159.308   1
  -1  10  -3 1474.22 222.739   1
  -1  10  -4 143.456 110.427   1
  -1  10  -6 105.036 94.8833   1
  -1  10  -7 4812.10 421.845   1
  -1  10  -8 4651.34 420.747   1
   1 -10   9 3651.98 382.622   2
   1 -10  10 2492.48 322.721   2
  -1   9   7 2412.40 299.569   1
  -1   9   6 651.249 171.001   1
  -1   9   5 2187.03 271.533   1
  -1   9   4 80.8157 95.4707   1
  -1   9   3 1611.33 223.579   1
  -1   9   2 5378.56 397.517   1
  -1   9   1 8470.24 503.471   1
  -1   9   0 1414.89 196.680   1
  -1   9  -1 344.099 120.333   1
  -1   9  -2 134.722 104.487   1
  -1   9  -3 2668.72 274.843   1
  -1   9  -4 3003.39 292.175   1
  -1   9  -6 3407.62 321.034   1
  -1   9  -7 830.311 179.351   1
  -1   9  -8 1174.16 200.675   1
   1  -9   8 1249.69 214.671   2
   1  -9   9 9440.44 597.754   2
   1  -9  10 2154.69 294.013   2
   1  -9  11 7.91712 103.555   2
   1  -8  -9 1216.97 217.101   4
  -1   8   9 935.236 197.884   1
  -1   8   8 1692.05 245.597   1
  -1   8   7 385.690 143.596   1
  -1   8   6 3404.57 312.101   1
  -1   8   5 2603.99 276.189   1
  -1   8   4 2831.61 273.980   1
  -1   8   3 6390.46 414.236   1
  -1   8   2 791.633 147.625   1
  -1   8   1 1844.76 216.893   1
  -1   8   0 8225.72 454.970   1
  -1   8  -1 702.146 144.405   1
  -1   8  -2 2206.90 224.906   1
  -1   8  -3 12594.9 583.170   1
  -1   8  -4 16488.1 708.087   1
  -1   8  -5 4799.58 360.330   1
  -1   8  -6 13088.2 635.422   1
  -1   8  -7 5994.29 426.230   1
   1  -8   8 1629.32 220.333   2
   1  -8   9 287.996 134.966   2
   1  -8  10 2516.30 291.917   2
   1  -8  11 5025.16 422.141   2
   1  -8  12 691.400 194.723   2
   1  -8  13 180.752 119.996   2
   1  -7 -10 208.151 103.350   4
  -1   7  10 335.776 138.247   1
   1  -7  -9 1738.71 239.663   4
  -1   7   9 1654.75 241.895   1
  -1   7   8 348.583 129.363   1
  -1   7   7 18709.4 789.457   1
  -1   7   6 5.27850 84.3938   1
  -1   7   5 731.652 151.533   1
  -1   7   4 621.996 138.469   1
  -1   7   3 5279.97 336.983   1
  -1   7   2 607.101 127.637   1
  -1   7   0 2093.67 206.216   1
  -1   7  -1 1490.84 171.243   1
  -1   7  -2 447.768 107.165   1
  -1   7  -3 1655.83 189.625   1
  -1   7  -4 119453. 3028.58   1
  -1   7  -5 16497.5 684.928   1
  -1   7  -6 3726.93 300.573   1
   1  -7   7 80.4982 94.8274   2
   1  -7   8 403.725 129.853   2
   1  -7   9 6735.66 449.572   2
  -1   7 -10 786.449 146.402   3
   1  -7  10 699.446 157.080   2
  -1   7 -11 680.673 137.254   3
   1  -7  11 1114.43 196.911   2
   1  -7  12 2286.86 287.153   2
  -1   7 -12 2270.36 239.459   3
   1  -7  13 895.805 201.430   2
   1  -6 -11 37.1932 81.6166   4
  -1   6  11 52.2967 118.757   1
   1  -6 -10 8083.57 499.865   4
  -1   6  10 8168.27 500.470   1
   1  -6  -9 94.9473 84.6652   4
  -1   6   9 524.285 133.782   1
   1  -6  -8 372.185 117.086   4
  -1   6   8 332.283 110.785   1
  -1   6   7 25.6292 72.8819   1
  -1   6   6 246.433 110.252   1
  -1   6   5 26178.4 885.784   1
  -1   6   4 65.7794 71.5737   1
  -1   6   3 67.8918 70.0333   1
  -1   6   2 2911.54 228.407   1
  -1   6   1 767.931 121.057   1
  -1   6   0 21974.3 746.164   1
  -1   6  -1 10468.9 450.764   1
  -1   6  -2 13386.6 532.186   1
  -1   6  -3 351.927 107.537   1
  -1   6  -5 21374.3 768.580   1
  -1   6  -6 14742.3 618.418   1
   1  -6   7 1549.74 192.848   2
  -1   6  -8 917.798 147.028   3
   1  -6   8 690.631 162.157   2
   1  -6   9 2532.06 261.163   2
  -1   6  -9 2794.27 236.176   3
   1  -6  10 2664.59 272.809   2
  -1   6 -10 1779.56 196.286   3
   1  -6  11 7774.24 503.846   2
  -1   6 -11 8572.09 458.513   3
   1  -6  12 3261.89 334.715   2
  -1   6 -12 3705.92 302.388   3
   1  -6  13 226.895 123.150   2
   1  -6  14 1728.89 257.934   2
  -1   5  11-10.0840 97.6787   1
   1  -5 -11 117.234 104.990   4
  -1   5  10 285.508 118.353   1
   1  -5 -10 281.674 96.4961   4
   1  -5  -9 168.391 95.8933   4
  -1   5   9 143.945 96.9919   1
   1  -5  -8 451.343 114.353   4
  -1   5   8 532.100 126.157   1
  -1   5   7 16084.0 643.786   1
  -1   5   6 102.015 89.7217   1
  -1   5   5 12371.0 507.569   1
  -1   5   4 2831.46 209.552   1
  -1   5   3 3351.26 220.118   1
  -1   5   2 168.459 66.2928   1
  -1   5   1 42554.5 1170.34   1
  -1   5   0 11760.9 451.648   1
  -1   5  -1 84.6923 58.3461   1
  -1   5  -2 31666.1 938.860   1
   1  -5   2 32781.5 944.545   3
  -1   5  -3 8722.42 393.218   1
   1  -5   3 9267.17 389.692   3
   1  -5   4 40565.0 1125.41   3
  -1   5  -4 38822.5 1142.52   1
  -1   5  -5 13105.5 532.378   1
   1  -5   6 1348.44 126.938   4
   1  -5   6 1342.55 164.787   2
   1  -5   7 177.689 89.8577   2
   1  -5   7 88.0677 56.9508   4
  -1   5  -8 509.456 95.3366   3
   1  -5   8 655.299 130.972   2
   1  -5   8 635.098 94.1968   4
   1  -5   9 872.534 112.037   4
  -1   5  -9 779.517 118.393   3
   1  -5   9 886.634 158.885   2
  -1   5 -10 2972.09 240.735   3
   1  -5  10 2969.63 280.622   2
  -1   5 -11 472.006 109.647   3
   1  -5  11 391.799 123.563   2
   1  -5  12 4519.91 382.719   2
  -1   5 -12 4809.24 339.277   3
   1  -5  13 17509.4 827.917   2
   1  -5  14 704.056 178.100   2
  -1   4  12-1.53772 123.141   1
   1  -4 -11 4618.30 340.226   4
  -1   4  11 4804.72 353.850   1
  -1   4  10 4426.93 324.241   1
   1  -4 -10 4412.74 320.660   4
  -1   4   9 46.0628 75.8356   1
   1  -4  -9 98.0112 75.3363   4
   1  -4  -8 2176.81 209.286   4
  -1   4   8 1994.63 196.434   1
  -1   4   7 2230.18 198.833   1
   1  -4  -7 2310.70 205.976   4
  -1   4   6-7.32564 61.7744   1
  -1   4   5 11258.2 455.165   1
  -1   4   4 21492.8 677.924   1
   1  -4  -3 4073.75 239.398   1
  -1   4   3 3655.06 215.080   1
  -1   4   2 24889.8 753.989   1
   1  -4  -2 27751.4 780.505   1
   1  -4  -1 1380.03 124.388   1
  -1   4   1 1196.28 115.724   1
   1  -4   0 153712. 3527.10   1
  -1   4   0 148771. 3517.49   1
  -1   4  -1 13389.9 464.138   1
   1  -4   1 14623.2 479.534   1
  -1   4  -2 2733.20 181.299   1
   1  -4   2 2913.84 178.022   3
   1  -4   3 259.882 59.1255   3
  -1   4  -3 308.569 77.6128   1
  -1   4  -4 10712.7 431.181   1
  -1   4  -5 6698.47 297.768   3
   1  -4   5 6889.87 347.761   2
   1  -4   5 7138.12 284.436   4
   1  -4   6 17742.6 545.846   4
  -1   4  -6 17871.8 586.954   3
   1  -4   6 17889.2 646.234   2
  -1   4  -7 1549.30 144.340   3
   1  -4   7 1463.29 166.323   2
   1  -4   7 1427.89 116.229   4
   1  -4   8 44.9064 64.8267   2
   1  -4   8 15.4774 29.6587   4
   1  -4   9 3934.61 203.336   4
   1  -4   9 3101.45 271.975   2
   1  -4  10 184.513 96.3471   2
   1  -4  11 12722.6 628.132   2
   1  -4  12 4899.27 384.436   2
   1  -4  13 868.337 180.818   2
   1  -4  14 2784.97 316.226   2
   1  -4  15 175.754 113.469   2
   1  -3 -12 966.369 160.813   4
  -1   3  12 1013.61 174.749   1
  -1   3  11-80.7841 84.1285   1
   1  -3 -11 102.443 80.0355   4
   1  -3 -10 466.600 110.429   4
  -1   3  10 480.054 119.351   1
   1  -3  -9 4367.23 293.203   4
  -1   3   9 4769.06 307.601   1
   1  -3  -8 5821.87 330.679   4
  -1   3   8 5227.81 313.587   1
  -1   3   7 3630.43 241.540   1
   1  -3  -7 3416.15 239.281   4
  -1   3   6 16709.2 572.650   1
   1  -3  -5 1705.74 148.945   2
  -1   3   5 1929.00 152.147   1
   1  -3  -4 11594.6 424.227   2
  -1   3   4 11336.1 410.909   1
   1  -3  -3 18941.6 570.229   2
  -1   3   3 17977.7 556.869   1
   1  -3  -3 18102.7 565.228   1
   1  -3  -2 30280.7 817.918   1
  -1   3   2 30897.0 811.703   1
  -1   3   1 41247.9 1084.75   1
   1  -3  -1 45340.5 1096.57   1
  -1   3   0 1631.82 113.953   1
   1  -3   0 1559.93 112.409   1
  -1   3  -1 1509.09 116.330   1
  -1   3  -2 91633.8 2162.89   1
   1  -3   2 89350.3 2117.61   3
  -1   3  -3 2802.45 183.545   1
   1  -3   3 3147.68 163.615   3
  -1   3  -4 57599.0 1438.04   3
   1  -3   4 57824.1 1513.02   2
   1  -3   4 60161.3 1408.38   4
  -1   3  -5 39174.9 1031.67   3
   1  -3   5 38963.3 1107.41   2
   1  -3   5 39936.9 984.264   4
   1  -3   6 600.955 104.941   2
   1  -3   6 599.687 67.7740   4
   1  -3   7 7961.09 279.330   4
   1  -3   7 7227.04 379.192   2
   1  -3   8 26027.8 878.830   2
   1  -3   8 25796.6 697.593   4
   1  -3   9 9266.99 317.100   4
   1  -3   9 8138.18 445.921   2
   1  -3  10 9471.84 498.112   2
   1  -3  11 238.850 105.858   2
   1  -3  12 5820.99 422.626   2
   1  -3  13 2787.20 300.720   2
   1  -3  14 564.862 159.864   2
   1  -3  15 612.277 172.527   2
  -1   2  13-5.37921 87.0217   2
  -1   2  12 160.730 99.4770   2
   1  -2 -12 235.576 81.9011   4
   1  -2 -11 13091.5 567.467   4
  -1   2  11 12794.9 587.165   2
   1  -2 -10 9939.41 460.826   4
  -1   2  10 9542.45 475.717   2
  -1   2   9 6885.79 368.403   2
   1  -2  -9 7039.80 361.524   4
  -1   2   8 277.749 78.9030   2
   1  -2  -8 321.475 75.2792   4
  -1   2   7 62.1329 63.9950   2
   1  -2  -6 9757.68 383.148   2
  -1   2   6 8717.96 364.723   2
  -1   2   5 6828.38 295.916   1
   1  -2  -5 7735.22 312.620   2
  -1   2   5 7180.93 298.548   2
   1  -2  -5 7507.52 317.711   4
  -1   2   4 15388.1 473.373   1
   1  -2  -4 16627.5 494.957   2
   1  -2  -4 15220.2 505.339   4
  -1   2   3 1344.32 96.1015   1
   1  -2  -3 1423.97 102.190   2
   1  -2  -2 202658. 4516.76   1
  -1   2   2 198857. 4509.85   1
  -1   2   1 2428.26 115.957   1
   1  -2  -1 2521.66 115.300   1
  -1   2   0 6633.18 226.369   1
   1  -2   0 6984.99 229.244   1
  -1   2  -1 182058. 4120.25   1
   1  -2   2 10185.8 351.294   2
   1  -2   2 10959.0 309.828   3
   1  -2   3 10515.4 368.368   2
  -1   2  -3 10472.9 309.258   3
   1  -2   4 136.220 64.0056   2
   1  -2   4 206.458 33.6901   4
   1  -2   5 23547.5 600.551   4
  -1   2  -5 26432.7 763.633   2
   1  -2   5 24066.3 737.568   2
   1  -2   6 799.119 61.3506   4
   1  -2   6 846.045 120.910   2
   1  -2   7 7557.52 247.778   4
   1  -2   7 7500.51 372.372   2
   1  -2   8 4973.53 312.308   2
   1  -2   8 5015.23 192.393   4
  -1   2  -8 5005.54 190.751   4
   1  -2   9 118072. 2981.36   2
  -1   2  -9 116792. 2692.52   4
  -1   2 -10 19601.5 546.727   4
   1  -2  10 20093.1 780.651   2
   1  -2  11 4518.01 350.681   2
   1  -2  12 5241.83 396.095   2
   1  -2  13 105.493 92.8741   2
   1  -2  14 814.657 183.718   2
   1  -2  15 2303.76 308.106   2
  -1   1  14 163.746 115.229   2
  -1   1  13 4535.61 355.012   2
   1  -1 -12 4292.88 291.832   4
  -1   1  12 4039.55 316.588   2
  -1   1  11 2653.76 237.649   2
   1  -1 -11 2750.26 224.644   4
  -1   1  10 2367.53 212.860   2
   1  -1 -10 2252.91 194.983   4
  -1   1   9 12110.1 504.507   2
   1  -1  -9 12086.1 490.468   4
  -1   1   8 6311.93 319.264   2
  -1   1   7 1295.29 126.250   2
   1  -1  -7 1442.81 135.025   2
   1  -1  -6 40957.9 1125.90   4
  -1   1   6 42842.2 1118.02   2
   1  -1  -6 42862.3 1120.18   2
  -1   1   5 57444.8 1441.03   2
   1  -1  -5 60212.5 1441.60   2
   1  -1  -5 57425.7 1458.95   4
   1  -1  -4 20573.1 617.375   4
  -1   1   4 22023.8 590.126   2
   1  -1  -4 22223.1 592.619   2
  -1   1   3 1325.62 101.377   4
   1  -1  -3 1262.53 78.3439   2
  -1   1   3 1098.59 72.1906   2
   1  -1  -3 1218.71 99.4508   4
  -1   1   2 55395.7 1326.11   4
   1  -1  -2 56010.9 1271.31   2
  -1   1   2 54701.6 1261.60   1
   1  -1  -1 12357.8 304.446   1
  -1   1   1 12293.4 304.695   1
   1  -1   0 1678.45 79.9605   2
   1  -1   0 1805.14 82.4174   4
   1  -1   0 1856.74 83.5199   1
   1  -1   1 38023.6 924.680   2
   1  -1   2 55203.2 1336.86   2
   1  -1   3 1304.88 111.892   2
   1  -1   4 20675.7 631.716   2
  -1   1  -5 1271.64 62.6904   4
   1  -1   5 1145.29 124.530   2
  -1   1  -5 1404.88 130.753   2
   1  -1   6 1087.81 128.280   2
  -1   1  -6 934.029 61.2839   4
  -1   1  -7 22276.3 578.193   4
   1  -1   7 22627.6 758.760   2
   1  -1   8 1602.73 176.050   2
  -1   1  -8 1842.64 107.291   4
   1  -1   9 10229.8 504.107   2
  -1   1  -9 10343.5 334.530   4
  -1   1 -10 610.046 67.0247   4
   1  -1  10 592.211 127.749   2
   1  -1  11 203.810 109.061   2
   1  -1  12 14.3024 85.2593   2
   1  -1  13 1242.89 216.734   2
   1  -1  14 1991.03 275.532   2
  -1   0  14 521.026 167.505   2
  -1   0  13 971.945 164.794   2
   1   0 -12 4457.37 291.505   4
  -1   0  12 3997.86 307.042   2
  -1   0  11 3513.35 271.633   2
   1   0 -11 3695.57 254.222   4
   1   0 -10 20838.9 705.165   4
  -1   0  10 20049.4 729.710   2
  -1   0   9 5441.95 307.784   2
  -1   0   8 3589.78 218.890   4
  -1   0   8 2965.90 206.958   2
   1   0  -8 3139.74 211.988   2
  -1   0   7 939.524 108.059   4
   1   0  -7 778.463 98.7526   4
  -1   0   7 966.899 111.794   2
   1   0  -7 1051.20 111.193   2
  -1   0   6 37.6647 38.3237   2
  -1   0   6 23.3159 32.9580   4
   1   0  -6-23.8797 37.1069   4
   1   0  -6 92.7777 43.2577   2
  -1   0   5 1034.75 93.0514   2
  -1   0   5 1200.69 108.844   4
   1   0  -5 1224.88 112.278   4
   1   0  -5 1205.26 99.8485   2
  -1   0   4 18195.1 517.399   4
  -1   0   4 17074.1 472.594   2
   1   0  -4 16939.6 511.496   4
   1   0  -4 18005.9 479.457   2
   1   0  -3 34652.6 894.605   4
  -1   0   3 34461.8 838.232   2
   1   0  -3 36467.1 839.722   2
  -1   0   3 35908.1 897.033   4
  -1   0   2 140570. 3193.39   4
  -1   0   1 11281.1 317.235   4
  -1   0   0 35846.7 857.041   2
   1   0   0 37326.7 861.136   2
   1   0   0 36337.8 857.666   4
  -1   0   0 36497.7 859.325   4
   1   0   1 90802.1 2032.02   4
   1   0   1 89908.3 2088.83   2
  -1   0  -1 90746.0 2034.92   4
   1   0   2 22203.9 614.207   2
   1   0   3 9178.32 342.176   2
  -1   0  -4 78290.6 1781.81   4
   1   0   4 77842.2 1930.31   2
   1   0   5 2368.91 177.547   2
  -1   0  -5 2146.44 101.962   4
  -1   0  -5 2301.14 176.334   2
   1   0   6 8380.65 384.350   2
  -1   0  -6 8261.87 267.035   4
  -1   0  -7 13592.7 403.534   4
   1   0   7 12965.8 541.812   2
  -1   0  -8 86.0914 40.5690   4
   1   0   8 103.674 69.0407   2
   1   0   9 8303.11 460.607   2
  -1   0  -9 8794.42 315.292   4
  -1   0 -10 1512.67 118.761   4
   1   0  10 1568.22 214.289   2
   1   0  11 780.238 161.659   2
   1   0  12 0.83397 91.6399   2
   1   0  13 300.378 142.839   2
   1   0  14 2742.30 328.787   2
  -1  -1  14 5731.77 404.066   2
  -1  -1  13 1387.27 191.904   2
   1   1 -12 101.260 58.9903   4
  -1  -1  12-3.47973 68.6523   2
   1   1 -11 17820.0 639.625   4
  -1  -1  11 16377.8 666.425   2
  -1  -1  10 24305.5 843.298   2
   1   1 -10 27349.5 836.393   4
  -1  -1   9 251.817 77.1783   2
  -1  -1   8 8621.36 371.412   4
   1   1  -8 9533.51 389.653   2
  -1  -1   8 8494.42 368.259   2
  -1  -1   7 16999.4 547.231   1
   1   1  -7 17619.1 572.749   4
   1   1  -7 17504.5 561.381   2
  -1  -1   7 15990.8 544.263   2
  -1  -1   7 17083.1 559.638   4
   1   1  -6 1652.38 136.968   4
  -1  -1   6 1668.34 121.621   1
  -1  -1   6 1517.49 120.174   2
  -1  -1   6 1517.35 123.938   4
   1   1  -6 1461.58 117.720   2
   1   1  -5 5316.67 241.863   4
  -1  -1   5 5337.27 223.766   2
  -1  -1   5 5691.22 220.729   1
  -1  -1   5 5310.76 239.689   4
   1   1  -4 4701.29 211.840   4
  -1  -1   4 4722.87 210.276   4
  -1  -1   4 4597.21 180.912   1
  -1  -1   4 4573.30 183.973   2
   1   1  -3 99868.4 2344.85   1
  -1  -1   3 104642. 2337.11   1
  -1  -1   3 105754. 2396.39   4
   1   1  -3 101134. 2392.20   4
  -1  -1   2 5743.96 216.392   4
   1   1  -2 5486.02 182.075   1
  -1  -1   2 5372.87 179.918   1
  -1  -1   1 10605.3 318.001   4
   1   1  -1 10181.6 300.790   1
  -1  -1   1 10553.5 302.352   1
   1   1   0 576.060 64.7432   1
  -1  -1   0 590.488 60.9694   3
  -1  -1   0 613.704 58.8550   4
  -1  -1   0 524.390 59.1973   2
   1   1   1 175130. 3981.10   2
   1   1   2 2026.70 138.482   2
   1   1   3 9967.22 379.064   2
   1   1   5 37923.8 1089.51   2
   1   1   6 2043.89 187.606   2
  -1  -1  -6 2023.20 128.027   4
   1   1   7 4492.20 297.036   2
  -1  -1  -7 4954.49 221.057   4
   1   1   8 10358.8 500.261   2
  -1  -1  -8 10126.9 370.916   4
   1   1   9 8433.41 469.763   2
  -1  -1  -9 8446.32 336.475   4
  -1  -1 -10 163.251 55.5308   4
   1   1  10 89.8168 89.7312   2
   1   1  11 2289.09 266.736   2
   1   1  12 2654.00 295.659   2
   1   1  13 602.289 172.413   2
   1   1  14 134.192 109.461   2
  -1  -2  14 142.792 96.5698   2
  -1  -2  13 5743.02 389.027   2
   1   2 -12 10496.2 461.071   4
  -1  -2  12 9524.82 490.430   2
  -1  -2  11 20765.4 764.276   2
   1   2 -11 20717.9 714.930   4
   1   2 -10 77244.9 1960.56   4
  -1  -2  10 74748.5 1993.84   2
  -1  -2   9 161.744 72.6987   2
  -1  -2   8 456.974 86.7151   4
  -1  -2   8 430.286 96.8154   2
  -1  -2   8 449.967 81.6114   1
   1   2  -7 9464.48 379.253   4
  -1  -2   7 10036.7 380.540   1
  -1  -2   7 9231.20 379.812   2
  -1  -2   7 9811.88 391.848   4
  -1  -2   6 24315.3 729.547   2
   1   2  -6 25437.2 745.723   4
  -1  -2   6 25799.2 749.974   4
  -1  -2   6 25982.1 727.467   1
  -1  -2   5 2817.87 180.659   4
  -1  -2   5 2589.77 159.108   2
   1   2  -5 2855.03 177.305   4
  -1  -2   5 2490.28 147.898   1
   1   2  -4 29271.4 825.145   4
  -1  -2   4 31521.5 802.953   1
  -1  -2   4 30337.2 845.096   4
   1   2  -4 30600.0 813.338   1
  -1  -2   3 1740.70 109.166   1
  -1  -2   3 1805.78 126.852   4
   1   2  -3 1657.41 122.621   4
   1   2  -3 1546.39 106.245   1
   1   2  -2 8503.19 294.240   1
  -1  -2   2 9187.74 319.217   4
  -1  -2   2 8674.56 295.902   1
  -1  -2   1 57.3899 38.8549   3
  -1  -2   1 39.6029 40.0209   4
   1   2  -1 73.1357 48.3662   1
  -1  -2   1 76.6787 47.7792   1
  -1  -2   0 5891.03 242.991   3
   1   2   0 5515.98 236.905   1
   1   2   1 670.200 91.1802   1
   1   2   2 106.876 79.2981   1
   1   2   3 53290.4 1396.15   2
   1   2   4 10684.3 441.442   2
   1   2   5 9933.44 440.388   2
   1   2   6 16401.0 632.510   2
   1   2   7 1980.28 210.500   2
  -1  -2  -7 2400.93 166.422   4
   1   2   8 334.730 129.135   2
   1   2   9 932.809 167.268   2
   1   2  10 9415.87 535.501   2
   1   2  11 110.614 91.2214   2
   1   2  12 893.618 188.036   2
   1   2  13 2970.04 334.951   2
  -1  -3  14 2499.49 262.501   2
  -1  -3  13 3706.54 306.724   2
   1   3 -13 4040.57 281.471   4
  -1  -3  12 323.779 98.7411   2
   1   3 -12 394.710 100.254   4
   1   3 -11 1681.36 169.174   4
  -1  -3  11 1994.47 202.865   2
  -1  -3  10-52.8892 64.8288   2
   1   3 -10 115.018 58.8508   4
   1   3  -9 5860.44 309.545   4
  -1  -3   9 5292.30 314.515   2
  -1  -3   8 23554.9 764.339   2
  -1  -3   7 21732.8 698.296   2
  -1  -3   6 9292.56 383.627   2
  -1  -3   6 10062.5 379.693   1
  -1  -3   6 10494.3 416.578   4
   1   3  -6 9507.97 388.927   1
   1   3  -5 9285.91 379.977   4
  -1  -3   5 10065.2 374.834   1
   1   3  -5 9809.71 380.391   1
  -1  -3   5 10490.0 401.101   4
  -1  -3   4 476.224 73.8148   1
  -1  -3   4 219.074 61.2108   4
   1   3  -4 216.705 56.6362   1
   1   3  -4 290.573 74.7413   3
  -1  -3   3 9534.75 348.271   1
  -1  -3   3 9443.95 363.228   4
   1   3  -3 8970.89 338.547   1
  -1  -3   2 244.484 61.5802   4
  -1  -3   2 160.819 46.8440   1
  -1  -3   2 323.341 73.3978   3
   1   3  -2 156.979 52.6091   1
   1   3  -1 14944.3 499.182   1
  -1  -3   1 16460.0 533.655   3
  -1  -3   1 16360.1 519.263   1
  -1  -3   0 10280.9 382.815   3
   1   3   0 8952.71 366.434   1
   1   3   1 15265.5 521.511   1
   1   3   2 31965.9 933.677   1
   1   3   3 16080.1 578.244   1
   1   3   4 1218.15 148.252   1
   1   3   5 1309.48 160.668   1
   1   3   6 5814.24 355.484   1
   1   3   6 5601.19 352.135   2
   1   3   7 2138.01 225.532   1
   1   3   7 2194.77 219.860   2
  -1  -3  -8 5145.93 294.061   4
   1   3   8 5822.93 387.890   1
   1   3   8 4954.24 365.376   2
   1   3   9 148.847 114.547   1
  -1  -3  -9-49.6193 58.7447   4
   1   3   9-11.2060 84.0984   2
   1   3  10 1083.87 181.377   2
   1   3  10 924.687 188.391   1
   1   3  11 177.643 105.096   2
   1   3  11 313.501 124.014   1
   1   3  12 1060.32 213.437   1
   1   3  13 9736.40 626.536   1
  -1  -4  14 308.049 120.923   2
  -1  -4  13 1150.35 181.743   2
  -1  -4  12 7159.44 433.882   2
  -1  -4  11 1591.60 186.760   2
  -1  -4  10 113.823 74.9384   2
  -1  -4   9 31.8483 60.6830   2
  -1  -4   8 247.794 81.5831   2
   1   4  -7 32315.0 1034.11   3
  -1  -4   7 30990.4 972.237   2
   1   4  -7 34076.7 989.432   1
   1   4  -6 18998.7 644.612   1
   1   4  -6 19039.8 692.430   3
   1   4  -5 32.5089 52.9464   1
   1   4  -5-5.18442 49.2480   3
   1   4  -4 2802.93 191.615   1
   1   4  -3 69.8871 56.3943   1
  -1  -4   3-78.8724 46.3782   1
   1   4  -2 17280.5 575.273   1
   1   4  -1 88389.7 2181.59   1
   1   4   0 19173.1 637.670   1
   1   4   1 2011.98 176.552   1
   1   4   2 515.906 104.376   1
   1   4   3 29569.0 934.059   1
   1   4   4 20611.3 740.115   1
   1   4   5 15931.7 649.185   1
   1   4   6 285.082 116.563   1
   1   4   7 706.128 149.285   1
   1   4   8 1114.70 191.801   1
  -1  -4  -9 1543.90 176.231   4
   1   4   9 1756.56 237.325   1
   1   4  10 3010.59 314.541   1
   1   4  11 244.138 142.936   1
   1   4  12 713.063 185.711   1
   1   5 -15 1491.05 244.036   3
  -1  -5  14 6502.55 452.804   2
   1   5 -14 6943.87 498.583   3
   1   5 -13 1906.45 249.194   3
  -1  -5  13 2127.77 250.899   2
  -1  -5  12 162.362 96.7619   2
   1   5 -12 210.885 99.5054   3
   1   5 -11 9492.54 533.319   3
  -1  -5  11 8866.12 485.790   2
  -1  -5  10 9542.58 488.556   2
   1   5 -10 10295.6 541.048   3
  -1  -5   9 1914.05 203.247   2
   1   5  -9 1988.19 220.240   3
   1   5  -8 9706.36 493.638   3
  -1  -5   8 9386.54 456.146   2
   1   5  -7 4830.30 322.737   3
   1   5  -7 4895.75 303.199   1
   1   5  -6 2377.91 223.249   3
   1   5  -6 3058.72 235.561   1
   1   5  -5 5505.24 306.246   1
   1   5  -5 5521.27 329.063   3
   1   5  -4 3296.86 247.511   3
   1   5  -4 3463.29 233.919   1
   1   5  -3 181.265 74.3542   1
   1   5  -2 556.836 105.082   1
   1   5  -1-23.6070 60.1903   1
   1   5   0 17270.1 626.928   1
   1   5   1 5261.96 311.077   1
   1   5   2 18190.4 684.257   1
   1   5   3 6243.53 373.294   1
   1   5   4 3910.76 300.009   1
   1   5   5 837.307 156.781   1
   1   5   6 9751.78 521.824   1
   1   5   7 202.641 119.889   1
   1   5   8 491.462 143.319   1
   1   5   9 346.070 136.671   1
   1   5  10 193.591 136.979   1
   1   5  11 767.601 191.543   1
   1   6 -15 124.297 123.245   3
  -1  -6  14-53.0800 88.3206   2
   1   6 -14 68.0854 96.0906   3
  -1  -6  13 1037.81 190.806   2
   1   6 -13 724.277 182.013   3
  -1  -6  12 6778.28 452.810   2
   1   6 -12 7892.93 507.278   3
   1   6 -11 3456.91 324.493   3
  -1  -6  11 3492.29 308.625   2
  -1  -6  10 1965.74 227.752   2
   1   6 -10 2006.83 236.955   3
  -1  -6   9 1117.05 169.170   2
   1   6  -9 1375.14 193.269   3
   1   6  -8 47.4208 78.8900   3
   1   6  -8-64.4527 78.6572   1
   1   6  -7 170.964 92.8993   3
   1   6  -7 386.450 111.608   1
   1   6  -6 49788.6 1463.14   3
   1   6  -6 48474.6 1427.37   1
   1   6  -5 772.892 131.401   1
   1   6  -4 1248.75 150.270   1
   1   6  -3 183.384 89.7766   1
   1   6  -2 7230.97 382.778   1
   1   6  -1 16752.9 649.701   1
   1   6   0 462.837 120.741   1
   1   6   1 10.5476 68.9083   1
   1   6   2 6474.47 387.913   1
   1   6   3 1127.92 171.472   1
   1   6   4 12076.9 593.795   1
   1   6   5 5618.25 400.445   1
   1   6   6 2985.70 296.673   1
   1   6   7 173.664 119.067   1
   1   6   8 375.988 143.094   1
   1   6   9 8991.14 579.964   1
   1   7 -14 154.922 106.559   3
  -1  -7  14 298.232 139.286   2
   1   7 -13-69.6357 97.1881   3
  -1  -7  13 396.731 149.911   2
  -1  -7  12 111.238 99.2121   2
   1   7 -12 126.401 120.433   3
   1   7 -11 2445.00 278.490   3
  -1  -7  11 2205.48 260.925   2
   1   7 -10 7121.89 475.373   3
  -1  -7  10 8040.79 484.539   2
   1   7  -9 10486.7 574.758   3
   1   7  -9 10595.5 560.534   1
  -1  -7   9 10049.3 546.217   2
   1   7  -8 1793.57 211.377   1
   1   7  -8 1491.63 208.710   3
   1   7  -6 49166.9 1481.17   1
   1   7  -5 59985.8 1703.60   1
   1   7  -4 1162.53 163.815   1
   1   7  -3 8.46172 73.5800   1
   1   7  -2 584.757 121.688   1
   1   7  -1 5735.80 373.102   1
   1   7   0 1271.91 178.394   1
   1   7   1 6249.78 400.191   1
   1   7   2 1823.81 220.337   1
   1   7   3 87.3253 104.295   1
   1   7   4 469.455 146.527   1
   1   7   5 249.206 116.586   1
   1   7   6 8078.40 528.871   1
   1   7   7 3440.08 358.564   1
   1   7   8 171.467 140.807   1
  -1  -8  14 59.0088 134.949   2
  -1  -8  13 545.832 145.209   2
   1   8 -13 584.685 171.029   3
   1   8 -12 3418.34 353.590   3
  -1  -8  12 3495.81 349.150   2
   1   8 -11 1797.63 250.250   3
  -1  -8  11 1790.55 254.429   2
   1   8 -10 645.434 160.604   3
  -1  -8  10 526.542 147.327   2
   1   8  -8 4615.26 371.303   1
   1   8  -7 4708.22 368.687   1
   1   8  -6 555.579 134.137   1
   1   8  -5 3651.72 308.007   1
   1   8  -4 2014.55 228.989   1
   1   8  -3 1827.70 229.167   1
   1   8  -2 3636.90 311.093   1
   1   8  -1 3514.88 308.394   1
   1   8   0 136.540 113.969   1
   1   8   1 2079.47 247.679   1
   1   8   2 3051.00 302.605   1
   1   8   3 101.666 102.602   1
   1   8   4 416.277 144.967   1
   1   8   5 4841.88 407.800   1
   1   8   6 582.926 164.509   1
  -1  -9  12 556.800 180.102   2
  -1  -9  11 67.3271 92.9365   2
  -1  -9  10 12360.8 686.627   2
   1   9 -10 12072.0 684.116   1
   1   9  -9 3907.95 364.215   1
   1   9  -8-27.6751 98.4333   1
   1   9  -7 1363.84 229.124   1
   1   9  -6-65.0234 104.284   1
   1   9  -5 2124.97 258.876   1
   1   9  -4 1334.91 199.434   1
   1   9  -3 3557.13 326.826   1
   1   9  -2 258.765 107.218   1
   1   9  -1 109.096 124.715   1
   1   9   0 68.7867 104.678   1
   1   9   1 4880.92 401.666   1
   1   9   2 44.2498 100.956   1
   1   9   3 390.552 137.012   1
   1   9   4 4601.88 414.114   1
   1  10  -9 4005.25 390.916   1
   1  10  -8 3574.01 366.462   1
   1  10  -7 535.058 169.152   1
   1  10  -6 61.1255 122.545   1
   1  10  -5 137.394 108.005   1
   1  10  -4 205.691 145.481   1
   1  10  -3 522.979 143.165   1
   1  10  -2 2731.56 311.376   1
   1  10  -1 2272.21 288.586   1
   1  10   0 260.806 142.060   1
   1  10   1-60.7565 109.733   1
  -2  11   3 130.901 131.428   1
  -2  11   2 1552.35 243.173   1
  -2  11   1 3013.03 320.098   1
  -2  11   0 2122.42 276.607   1
  -2  11  -1 222.922 133.503   1
  -2  11  -2 1659.83 248.282   1
  -2  11  -3 749.908 189.940   1
  -2  11  -4 10561.6 655.371   1
  -2  11  -5 2535.82 322.268   1
  -2  11  -6 126.467 136.475   1
  -2  11  -7 70.6039 112.517   1
  -2  10   7 154.436 142.522   1
  -2  10   6 963.324 200.135   1
  -2  10   5 3743.15 353.406   1
  -2  10   4 205.320 108.675   1
  -2  10   3 3934.63 355.505   1
  -2  10   2 1392.61 213.815   1
  -2  10   1 112.014 93.7023   1
  -2  10   0 2193.78 260.180   1
  -2  10  -1 6530.01 448.902   1
  -2  10  -2 336.026 124.025   1
  -2  10  -3 383.188 147.473   1
  -2  10  -4 301.133 131.154   1
  -2  10  -5 1762.68 243.090   1
  -2  10  -7 302.625 134.682   1
   2 -10   8 6510.26 504.777   2
   2 -10   9 329.415 149.321   2
  -2   9   8 52.9009 106.595   1
  -2   9   7 2769.20 289.120   1
  -2   9   6 817.486 171.732   1
  -2   9   5 945.937 172.029   1
  -2   9   4 399.174 139.108   1
  -2   9   3 513.974 140.716   1
  -2   9   2 7519.53 452.232   1
  -2   9   1 383.607 117.014   1
  -2   9   0 8024.11 469.199   1
  -2   9  -1 2303.76 244.088   1
  -2   9  -2 21134.4 849.742   1
  -2   9  -3 819.526 161.005   1
  -2   9  -4 4640.22 368.588   1
  -2   9  -5 11748.8 619.526   1
  -2   9  -6 1163.05 211.064   1
   2  -9   7 523.109 139.025   2
   2  -9   8 3151.48 332.407   2
   2  -9   9 694.267 175.536   2
   2  -9  10 411.837 154.003   2
   2  -9  11 48.6539 108.193   2
   2  -8  -9 5260.78 446.285   4
   2  -8  -8 375.267 140.209   4
  -2   8   8 319.734 107.845   1
  -2   8   7 143.255 99.1175   1
  -2   8   6 3527.91 303.454   1
  -2   8   5 2062.94 224.891   1
  -2   8   3 1641.02 203.136   1
  -2   8   2 148.750 80.8186   1
  -2   8   1 6106.33 372.693   1
  -2   8   0 248.663 100.607   1
  -2   8  -1 10842.9 521.222   1
  -2   8  -2 628.294 135.426   1
  -2   8  -4 6874.03 423.552   1
  -2   8  -5 11.0724 88.2276   1
  -2   8  -6 5407.66 394.406   1
   2  -8   7 12853.6 649.650   2
   2  -8   8 1614.97 231.384   2
   2  -8   9 304.525 119.985   2
   2  -8  10 2082.45 276.627   2
   2  -8  11 3956.26 381.002   2
   2  -8  12 71.6274 113.534   2
   2  -7 -11 2865.21 326.249   4
   2  -7 -10 48.0467 84.0247   4
   2  -7  -9 678.326 167.733   4
  -2   7   9 562.601 133.791   1
  -2   7   8 1789.78 219.705   1
   2  -7  -8 2337.13 264.616   4
  -2   7   7 9925.83 506.296   1
  -2   7   6 5516.90 351.045   1
  -2   7   5 125.936 92.9685   1
  -2   7   4 432.012 106.909   1
  -2   7   3 856.306 137.227   1
  -2   7   2 377.462 99.3054   1
  -2   7   1 519.447 115.131   1
  -2   7   0 4626.37 297.408   1
  -2   7  -1 1507.12 175.318   1
  -2   7  -2 25768.1 880.288   1
  -2   7  -3 2807.90 248.918   1
  -2   7  -4 27213.4 943.203   1
  -2   7  -5 2381.35 238.595   1
   2  -7   6 1368.43 194.587   2
   2  -7   7 443.886 133.426   2
   2  -7   8 8268.60 504.144   2
   2  -7   9 292.170 106.790   2
   2  -7  10 3398.79 336.696   2
   2  -7  11 1170.61 204.975   2
   2  -7  12 437.670 160.952   2
   2  -7  13 5335.23 469.133   2
   2  -6 -12 1408.42 226.353   4
   2  -6 -11 381.760 138.116   4
  -2   6  10 6251.90 404.868   1
   2  -6 -10 6732.74 464.162   4
  -2   6   9 1732.87 204.409   1
   2  -6  -9 1845.91 233.350   4
   2  -6  -8 673.377 144.812   4
  -2   6   8 439.889 107.002   1
  -2   6   7 4864.20 309.583   1
   2  -6  -7 4279.74 332.771   4
  -2   6   6 32016.8 1009.50   1
  -2   6   5 8485.91 413.502   1
  -2   6   4 7438.65 369.202   1
  -2   6   3 354.920 91.1679   1
  -2   6   2 6496.12 332.165   1
  -2   6   1 226.455 69.0408   1
  -2   6   0 3505.67 234.420   1
  -2   6  -1 32277.9 978.088   1
  -2   6  -2 13924.9 554.615   1
  -2   6  -3 15.4714 72.7729   1
  -2   6  -4 9720.58 465.544   1
   2  -6   5 7479.08 410.889   2
   2  -6   6 2100.89 218.541   2
   2  -6   7 265.344 69.6979   4
   2  -6   7 465.639 125.617   2
   2  -6   8 4813.81 364.113   2
   2  -6   9 5251.00 384.268   2
   2  -6  10 1028.79 183.366   2
  -2   6 -10 956.061 134.216   3
   2  -6  11 1820.27 245.053   2
   2  -6  12 4509.90 404.646   2
   2  -6  13 1112.44 213.418   2
   2  -5 -12 408.925 121.890   4
   2  -5 -11 146.629 89.4981   4
   2  -5 -10 1009.68 167.701   4
  -2   5  10 1066.91 157.960   1
  -2   5   9 4368.40 292.785   1
   2  -5  -9 3840.70 318.737   4
   2  -5  -8 4425.60 334.094   4
  -2   5   8 4158.62 284.566   1
  -2   5   7 897.512 129.528   1
   2  -5  -7 784.061 134.236   4
  -2   5   6 53485.0 1447.71   1
   2  -5  -6 54216.5 1549.85   4
  -2   5   5 1679.77 156.175   1
  -2   5   4 1125.62 128.375   1
  -2   5   3 3097.69 199.912   1
   2  -5  -3 3380.61 215.729   1
   2  -5  -2-58.1749 59.3098   1
  -2   5   2 137.466 62.4744   1
   2  -5  -1 19991.3 627.921   1
  -2   5   1 18285.5 610.686   1
   2  -5   0 262.411 66.9923   1
  -2   5   0 232.669 64.7725   1
  -2   5  -1 2071.24 170.526   1
  -2   5  -2 26289.8 820.828   1
   2  -5   3 35657.1 966.494   3
  -2   5  -3 32916.7 1020.92   1
   2  -5   4 183.401 52.9964   3
   2  -5   4 191.030 74.9720   2
   2  -5   5 966.962 141.259   2
   2  -5   6-44.4496 61.0559   2
   2  -5   6 40.9697 37.5563   4
   2  -5   7 4173.10 312.286   2
   2  -5   7 4370.43 213.148   4
   2  -5   8 344.759 108.167   2
   2  -5   8 507.776 72.5268   4
   2  -5   9 9592.00 527.555   2
  -2   5 -10 2421.97 195.291   3
   2  -5  10 2383.85 259.136   2
   2  -5  11 172.401 110.016   2
   2  -5  12 210.182 123.379   2
   2  -5  13 6258.25 483.390   2
   2  -4 -12 2062.08 238.848   4
   2  -4 -11 2547.17 254.651   4
  -2   4  11 2481.32 232.034   1
  -2   4  10 2894.04 241.726   1
   2  -4 -10 3306.92 283.361   4
  -2   4   9 4246.63 281.701   1
   2  -4  -9 4176.17 318.710   4
  -2   4   8 2366.57 195.438   1
   2  -4  -8 2270.61 223.887   4
   2  -4  -7 62.0217 63.4798   4
  -2   4   7-6.31256 51.1754   1
   2  -4  -6 136.038 76.9634   4
  -2   4   6 178.375 69.7107   1
  -2   4   5 4393.76 234.064   1
   2  -4  -5 5448.61 274.250   2
   2  -4  -5 4390.96 280.015   4
   2  -4  -4 31412.4 880.909   2
  -2   4   4 30358.9 850.794   1
   2  -4  -4 30744.0 875.429   1
   2  -4  -3 161.130 48.8111   1
  -2   4   3 129.731 47.6731   1
   2  -4  -2 32673.2 887.932   1
  -2   4   2 32398.4 880.006   1
  -2   4   1 16851.6 527.244   1
   2  -4  -1 17678.5 540.107   1
  -2   4   0 1374.38 119.814   1
   2  -4   0 1217.93 111.097   1
  -2   4  -1 11241.7 410.835   1
   2  -4   1 10804.2 398.693   1
  -2   4  -2 22036.6 706.479   1
   2  -4   2 24187.2 711.846   1
   2  -4   3 28382.3 763.522   3
   2  -4   3 27294.7 840.028   2
   2  -4   4 7662.20 369.779   2
   2  -4   5 30380.1 949.762   2
   2  -4   6 8842.36 294.649   4
   2  -4   6 8111.80 413.467   2
  -2   4  -6 8869.97 323.251   3
   2  -4   7 418.469 52.6179   4
   2  -4   7 480.987 114.083   2
  -2   4  -7 563.019 77.1752   3
   2  -4   8 5808.75 206.952   4
  -2   4  -8 6225.80 283.633   3
   2  -4   8 5698.83 368.670   2
  -2   4  -9 2430.47 179.879   3
   2  -4   9 1812.32 219.408   2
   2  -4  10 6381.88 432.158   2
   2  -4  11 1984.74 245.193   2
   2  -4  12 4715.21 398.478   2
   2  -4  13 639.724 173.238   2
   2  -4  14 1226.06 229.144   2
   2  -3 -13 2564.47 269.936   4
   2  -3 -12 151.597 94.6849   4
  -2   3  11 3148.56 243.394   1
   2  -3 -11 3674.30 307.124   4
  -2   3  10 3624.68 246.084   1
   2  -3 -10 3819.02 294.489   4
   2  -3  -9 50.4353 65.4950   4
  -2   3   9 106.592 62.6172   1
  -2   3   8 20544.7 656.222   1
   2  -3  -8 20001.4 735.413   4
   2  -3  -7 680.144 100.891   2
   2  -3  -7 767.037 119.335   4
  -2   3   7 603.878 89.3902   1
  -2   3   6 4697.62 224.232   1
   2  -3  -6 4635.67 243.240   2
   2  -3  -6 4341.12 271.487   4
  -2   3   5 6318.32 257.040   1
   2  -3  -5 6621.29 281.836   2
  -2   3   4 20400.1 572.595   1
   2  -3  -4 20412.4 597.827   2
   2  -3  -3 31422.1 809.292   1
  -2   3   3 30552.6 798.851   1
   2  -3  -2 27495.8 703.330   1
  -2   3   2 25502.8 694.261   1
   2  -3  -1 16408.6 473.308   1
  -2   3   1 16056.4 472.404   1
  -2   3   0 9206.57 319.650   1
   2  -3   0 8730.99 308.307   1
   2  -3   1 18246.0 551.679   1
   2  -3   2 342.238 74.2610   2
   2  -3   2 561.577 80.8747   1
   2  -3   3 115714. 2775.49   2
   2  -3   4 26180.6 806.041   2
   2  -3   5 10420.7 292.680   4
   2  -3   5 10022.3 446.324   2
  -2   3  -5 10798.1 325.721   3
  -2   3  -6 6763.94 247.603   3
   2  -3   6 5987.13 178.214   4
   2  -3   6 5921.84 336.071   2
   2  -3   7 15147.1 622.573   2
   2  -3   8 16310.4 672.816   2
   2  -3   9 8379.00 466.210   2
   2  -3  10 321.599 112.044   2
   2  -3  11 544.894 161.495   2
   2  -3  12 317.730 153.264   2
   2  -3  13 3212.45 341.961   2
   2  -3  14 967.254 223.631   2
   2  -2 -13 312.214 121.969   4
  -2   2  12 10772.5 510.418   2
   2  -2 -12 11148.4 547.411   4
   2  -2 -11 748.644 135.653   4
  -2   2  11 656.286 116.443   2
  -2   2  11 861.364 136.532   1
  -2   2  10 9076.89 405.086   1
  -2   2  10 8417.37 401.486   2
   2  -2 -10 9671.68 473.014   4
   2  -2  -9 5588.88 339.455   4
  -2   2   9 5645.07 298.046   2
  -2   2   9 5992.37 294.240   1
   2  -2  -8 426.317 100.062   4
   2  -2  -8 502.337 85.5608   2
  -2   2   8 438.204 79.3318   2
  -2   2   8 380.377 71.5000   1
  -2   2   7 2972.00 170.464   1
   2  -2  -7 2817.44 214.552   4
   2  -2  -7 2827.64 180.491   2
  -2   2   6 13589.8 427.697   1
   2  -2  -6 14527.9 455.771   2
  -2   2   5 4492.35 184.495   1
   2  -2  -5 4870.90 205.647   2
  -2   2   4 2914.13 123.604   1
   2  -2  -4 3131.26 143.076   2
   2  -2  -4 3044.36 191.716   4
  -2   2   3 9251.88 265.585   1
   2  -2  -3 9372.47 270.493   1
  -2   2   2 21.7037 22.3471   1
   2  -2  -2 38.7972 23.7411   1
   2  -2  -1 60106.2 1404.64   1
   2  -2  -1 58468.2 1461.35   4
  -2   2   1 60741.5 1412.23   1
   2  -2   0 18044.8 516.704   2
   2  -2   0 19439.0 520.133   1
   2  -2   0 18274.8 520.599   4
   2  -2   1 2225.46 136.734   2
   2  -2   1 2333.65 117.512   4
  -2   2  -2 2435.44 153.186   2
   2  -2   2 2235.96 150.756   2
   2  -2   2 2079.83 100.750   4
   2  -2   3 41.0457 18.8490   4
   2  -2   3 44.3265 61.7232   2
  -2   2  -4 17574.7 436.270   3
   2  -2   4 16744.0 585.083   2
   2  -2   5 64174.1 1687.74   2
   2  -2   6 11839.0 505.947   2
   2  -2   7-46.9080 77.3390   2
   2  -2   8 470.086 114.225   2
   2  -2   9 2352.81 244.921   2
   2  -2  10 4651.79 354.242   2
   2  -2  11 73.9201 108.073   2
   2  -2  12 411.223 140.222   2
   2  -2  13 1018.12 212.074   2
   2  -2  14 254.729 146.591   2
   2  -1 -13 4932.21 351.933   4
   2  -1 -12 3857.63 296.805   4
  -2   1  12 3619.57 272.206   2
   2  -1 -11 254.565 92.5990   4
  -2   1  11 86.8430 57.5280   2
   2  -1 -10 1106.74 150.066   4
  -2   1  10 1224.46 140.598   2
  -2   1   9 7306.03 333.394   2
   2  -1  -9 6734.78 366.072   4
   2  -1  -9 7196.67 334.732   2
  -2   1   8 22926.3 690.584   2
   2  -1  -8 23082.6 696.603   2
   2  -1  -8 22432.3 763.766   4
   2  -1  -7 804.051 90.9451   2
  -2   1   7 758.403 87.9570   2
   2  -1  -6 132.543 37.2297   2
  -2   1   6 159.393 41.1581   2
   2  -1  -5 6201.52 214.159   2
   2  -1  -5 5947.07 291.164   4
  -2   1   5 6231.90 212.193   2
  -2   1   5 6800.89 305.821   4
   2  -1  -4 2531.59 169.163   4
   2  -1  -4 2635.24 102.003   2
  -2   1   4 2821.00 180.663   4
  -2   1   3 2041.33 144.285   4
  -2   1   2 425829. 9527.72   4
  -2   1   1 246120. 5435.56   2
   2  -1  -1 241914. 5504.30   4
  -2   1   1 242732. 5506.39   4
   2  -1  -1 244501. 5434.55   2
   2  -1   0 129140. 2975.01   4
  -2   1   0 132944. 2975.66   4
  -2   1   0 132070. 2969.39   2
   2  -1   0 127514. 2966.43   2
  -2   1  -1 7080.41 259.422   4
   2  -1   1 8269.01 298.480   2
  -2   1  -1 8597.96 313.216   2
   2  -1   1 8832.71 260.789   4
  -2   1  -2 29779.0 708.793   4
   2  -1   2 28787.2 813.190   2
  -2   1  -2 30525.0 821.859   2
   2  -1   2 29702.5 706.736   4
   2  -1   3 4594.92 234.477   2
   2  -1   4 4459.94 253.918   2
   2  -1   5 1825.32 169.083   2
   2  -1   6 25166.4 834.840   2
   2  -1   7 1024.79 150.252   2
   2  -1   8 20357.6 782.872   2
   2  -1   9 2276.45 246.710   2
   2  -1  10 1998.01 234.212   2
   2  -1  11 320.363 119.143   2
   2  -1  12 128.047 129.869   2
   2  -1  13 8365.01 572.964   2
  -2   0  13 2663.52 238.099   2
   2   0 -13 2300.33 244.498   4
   2   0 -12 12863.6 585.242   4
  -2   0  12 13306.3 560.575   2
   2   0 -11 7583.45 413.237   4
  -2   0  11 7485.42 375.191   2
  -2   0  10 315.475 75.0118   2
  -2   0  10 316.670 69.0233   1
   2   0 -10 187.451 66.5638   4
  -2   0   9 1691.20 135.648   1
  -2   0   9 1941.89 158.061   2
   2   0  -9 1830.10 153.187   2
   2   0  -9 1691.82 173.452   4
   2   0  -8 6367.98 274.977   2
   2   0  -8 5627.17 311.310   4
  -2   0   8 5834.81 253.867   1
  -2   0   8 6046.55 271.582   2
  -2   0   7 3176.32 170.181   2
   2   0  -7 3309.86 172.579   2
  -2   0   6 35980.9 884.987   1
  -2   0   6 35443.1 900.426   2
  -2   0   6 36600.0 1021.93   4
   2   0  -6 36269.3 903.844   2
   2   0  -5 23922.4 724.386   4
  -2   0   5 24131.1 601.921   2
  -2   0   5 25075.6 733.944   4
  -2   0   5 23597.9 586.820   1
  -2   0   4 24.4571 40.7796   4
  -2   0   4 10.1865 13.5616   2
  -2   0   4 14.1079 12.0296   1
  -2   0   3 33431.3 903.094   4
  -2   0   2 450051. 9995.87   4
  -2   0   2 445688. 9884.21   2
   2   0  -2 448888. 9893.32   1
   2   0  -1 702282. 15704.5   4
   2   0  -1 707531. 15642.7   2
  -2   0   1 708438. 15697.9   4
  -2   0   1 710839. 15639.8   2
   2   0   0 32206.9 802.245   4
   2   0   0 31969.0 785.094   3
   2   0   0 31094.9 803.276   2
  -2   0   0 31363.3 801.722   2
  -2   0   0 30652.5 801.526   4
   2   0   1 36104.1 890.709   4
   2   0   1 34797.4 944.067   2
  -2   0  -1 37165.8 947.114   2
  -2   0  -1 37184.6 897.275   4
  -2   0  -2 33353.7 813.768   3
   2   0   2 33761.6 917.149   2
  -2   0  -2 33916.7 918.021   2
  -2   0  -2 33528.9 817.683   4
   2   0   3 6723.88 308.686   2
  -2   0  -3 6639.25 206.403   4
  -2   0  -4 25431.7 618.872   4
   2   0   4 24684.2 788.262   2
  -2   0  -5 51565.8 1200.09   4
   2   0   5 52598.8 1446.60   2
   2   0   6 2049.44 200.068   2
  -2   0  -6 1680.51 84.3944   4
  -2   0  -7 96.5812 22.9883   4
   2   0   7 146.721 92.0963   2
   2   0   8 544.898 122.133   2
  -2   0  -8 587.441 49.2530   4
   2   0   9 137.642 88.1382   2
   2   0  10 7097.55 462.801   2
   2   0  11 1147.37 203.287   2
   2   0  12 1966.27 275.876   2
   2   0  13 61.3344 106.708   2
   2   1 -13 642.998 123.504   4
  -2  -1  13 631.595 124.839   2
  -2  -1  12 13.6641 61.0319   2
   2   1 -12 32.3376 60.0153   4
   2   1 -11 598.669 120.161   4
  -2  -1  11 513.086 101.500   2
  -2  -1  10 4763.44 257.710   1
  -2  -1  10 4476.98 260.662   2
   2   1 -10 4437.84 293.545   4
   2   1  -9 13893.1 559.568   4
  -2  -1   9 15134.1 496.423   1
  -2  -1   9 13668.4 496.868   2
  -2  -1   8 1886.11 142.818   2
   2   1  -8 2020.00 179.772   4
  -2  -1   8 2020.82 136.381   1
  -2  -1   7 4372.44 199.193   1
  -2  -1   7 4320.28 206.314   2
  -2  -1   6 5495.28 220.669   2
  -2  -1   6 5518.40 210.384   1
  -2  -1   6 6076.54 300.528   4
  -2  -1   5 16279.3 453.354   2
  -2  -1   5 16223.7 444.843   1
  -2  -1   5 16640.8 551.863   4
   2   1  -5 15865.5 546.999   4
  -2  -1   4 6907.91 222.791   1
   2   1  -4 6397.22 222.974   1
  -2  -1   4 7098.99 303.064   4
  -2  -1   3 26718.4 670.839   1
  -2  -1   3 27920.3 761.823   4
   2   1  -3 25363.3 663.219   1
   2   1  -2 9247.91 300.513   1
  -2  -1   2 9762.01 305.688   1
  -2  -1   2 9438.62 350.277   4
   2   1  -1 3620.29 182.391   4
   2   1  -1 3598.78 172.177   1
   2   1  -1 3675.07 187.489   3
  -2  -1   1 3885.16 171.946   2
  -2  -1   1 3832.53 189.217   4
   2   1   0 6686.88 255.328   4
   2   1   0 6519.94 263.295   2
  -2  -1   0 6997.46 268.158   4
   2   1   0 6806.51 257.333   3
  -2  -1   0 7425.15 278.385   2
  -2  -1  -1 105038. 2473.32   4
  -2  -1  -1 106220. 2482.29   3
   2   1   1 103773. 2523.41   2
  -2  -1  -1 111554. 2539.22   2
  -2  -1  -2 4177.97 232.107   2
   2   1   2 3710.16 221.408   2
  -2  -1  -2 4235.28 181.669   4
  -2  -1  -3 428.909 55.5083   4
   2   1   3 525.413 92.0490   2
   2   1   4 770.468 115.722   2
   2   1   5 2066.91 199.010   2
   2   1   6 5249.79 336.824   2
  -2  -1  -7 7345.47 274.588   4
   2   1   7 7286.88 419.084   2
  -2  -1  -8 715.590 79.1776   4
   2   1   8 894.662 157.716   2
   2   1   9 8270.30 496.885   2
   2   1  10 1380.74 220.285   2
   2   1  11 5191.65 427.883   2
   2   1  12 1052.80 214.805   2
   2   2 -14 76.0034 74.7035   4
  -2  -2  13 288.845 104.805   2
   2   2 -13 255.881 94.6134   4
   2   2 -12 2977.10 257.032   4
  -2  -2  12 3258.98 253.004   2
  -2  -2  11 113.086 66.4865   2
   2   2 -11 368.066 105.260   4
  -2  -2  10 2827.37 209.886   2
   2   2 -10 3025.92 238.703   4
  -2  -2   9 666.363 102.817   2
   2   2  -9 804.932 125.994   4
  -2  -2   9 679.135 92.4815   1
  -2  -2   8 7191.10 298.954   1
  -2  -2   8 6890.36 308.423   2
   2   2  -8 7158.21 361.168   4
  -2  -2   7 268.072 56.6972   1
   2   2  -7 206.425 61.9854   4
  -2  -2   7 256.638 61.6739   2
   2   2  -6 158862. 3739.01   1
  -2  -2   6 159581. 3738.30   2
  -2  -2   6 167863. 3727.97   1
  -2  -2   5 1009.70 132.251   4
  -2  -2   5 1021.05 98.6632   1
   2   2  -5 1076.83 106.088   1
  -2  -2   4 3369.17 169.628   1
   2   2  -4 3272.20 167.408   1
  -2  -2   4 3758.87 223.419   4
   2   2  -3 599.974 81.6117   1
  -2  -2   3 501.783 66.5795   1
  -2  -2   3 556.268 86.8742   4
   2   2  -2 10375.8 358.388   1
  -2  -2   2 10467.6 364.530   1
   2   2  -2 10102.7 398.426   3
  -2  -2   2 10691.6 395.396   4
  -2  -2   1 1746.35 134.948   4
   2   2  -1 1738.33 132.958   1
   2   2  -1 1910.17 145.941   3
  -2  -2   1 1682.84 126.741   2
   2   2   0 18429.5 598.986   1
  -2  -2   0 20042.9 614.072   2
  -2  -2   0 19488.1 606.378   3
  -2  -2   0 20473.0 602.183   4
  -2  -2  -1 1528.92 122.894   4
  -2  -2  -1 1349.16 125.961   3
  -2  -2  -1 1606.68 141.350   2
   2   2   1 1379.97 139.265   1
   2   2   2 32292.8 940.169   2
   2   2   3 2350.56 201.825   2
   2   2   4 2525.81 211.306   2
   2   2   5 14549.1 600.895   2
   2   2   6 3420.08 280.304   2
   2   2   7 2304.07 235.892   2
   2   2   8 13511.5 655.860   2
  -2  -2  -8 13591.3 480.777   4
   2   2   9 185.242 108.401   2
   2   2  10 8457.14 537.522   2
   2   2  11 1388.83 224.191   2
   2   2  12 1160.31 224.600   2
   2   3 -14 243.316 99.5239   4
   2   3 -13 199.498 111.586   4
  -2  -3  13 289.018 96.3486   2
  -2  -3  12 119.601 79.4610   2
   2   3 -12 191.943 84.5491   4
  -2  -3  11 413.334 104.761   2
   2   3 -11 152.720 67.3678   4
   2   3 -10 1330.44 164.503   4
  -2  -3  10 1147.70 140.685   2
   2   3  -9 30637.5 992.874   4
  -2  -3   9 31466.7 938.974   2
  -2  -3   8 14861.1 537.976   2
   2   3  -8 15210.0 586.435   4
   2   3  -7 3124.46 232.375   4
  -2  -3   7 3236.31 197.344   1
   2   3  -7 3560.25 214.220   1
  -2  -3   7 3411.16 210.877   2
  -2  -3   6 19435.8 600.917   1
   2   3  -6 18907.0 662.134   4
   2   3  -6 18475.7 608.052   1
   2   3  -5 31681.1 942.375   4
   2   3  -5 30186.2 873.399   1
  -2  -3   5 33312.3 890.271   1
  -2  -3   4 15685.2 505.954   1
   2   3  -4 14170.0 489.068   1
   2   3  -3 164.846 59.0618   1
  -2  -3   3 189.505 56.7041   1
   2   3  -2 2291.23 182.504   3
  -2  -3   2 2854.44 179.951   1
   2   3  -2 2174.92 162.873   1
  -2  -3   2 2401.95 180.342   4
   2   3  -1 6381.82 304.555   1
  -2  -3   1 6860.43 320.031   4
  -2  -3   1 7380.48 340.791   3
  -2  -3   1 7178.75 328.717   1
  -2  -3   0 1148.35 124.657   4
  -2  -3   0 1411.65 142.825   3
   2   3   0 1096.49 127.587   1
  -2  -3  -1 25434.4 744.045   4
  -2  -3  -1 24449.1 766.048   3
   2   3   1 22931.2 762.137   1
   2   3   2 11114.6 470.539   1
   2   3   3 5940.60 344.162   1
   2   3   4 937.234 142.112   1
   2   3   5 87.0932 85.8094   1
   2   3   5 1.49601 70.4062   2
   2   3   6 5366.90 362.940   2
   2   3   6 5535.81 372.769   1
   2   3   7 4618.71 357.361   1
   2   3   7 4727.86 355.167   2
   2   3   8 1144.40 198.875   1
   2   3   8 1040.40 184.157   2
   2   3   9-14.6078 102.360   1
   2   3   9 97.4233 110.825   2
   2   3  10 530.675 156.647   2
   2   3  10 529.550 165.016   1
   2   3  11 1968.76 278.625   2
   2   3  11 2214.60 305.860   1
   2   4 -14 282.040 105.754   4
   2   4 -13 3024.51 272.556   4
  -2  -4  13 2861.96 262.767   2
  -2  -4  12 1517.47 186.388   2
   2   4 -12 1464.75 190.974   4
   2   4 -11 1225.66 168.834   4
  -2  -4  11 1036.70 149.055   2
   2   4 -10 1299.05 163.755   4
  -2  -4  10 936.623 136.219   2
   2   4  -9 2757.18 231.691   4
  -2  -4   9 2642.02 214.879   2
   2   4  -8 4448.54 288.562   4
  -2  -4   8 4726.92 281.893   2
   2   4  -8 4004.72 263.934   1
   2   4  -7 16920.3 636.428   4
   2   4  -7 18241.5 708.373   3
   2   4  -7 16747.7 609.143   1
   2   4  -6 7550.25 406.415   3
   2   4  -6 6868.32 329.170   1
   2   4  -5 6058.83 350.079   3
   2   4  -5 5595.47 287.710   1
   2   4  -4 645.018 115.598   3
   2   4  -4 551.914 93.7821   1
   2   4  -3 13968.5 513.505   1
   2   4  -3 14060.2 556.551   3
   2   4  -2 973.581 121.515   1
   2   4  -1 433.738 95.7059   1
   2   4   0 18784.2 664.238   1
   2   4   1 8459.19 411.917   1
   2   4   2 29.4922 57.2484   1
   2   4   3 51420.2 1496.66   1
   2   4   4 3822.14 294.995   1
   2   4   5 6789.73 422.352   1
   2   4   6-3.01711 91.5117   1
   2   4   7 3813.93 339.332   1
   2   4   8 3676.34 343.284   1
   2   4   9 762.504 174.354   1
   2   4  10 1468.77 247.526   1
   2   5 -15 1774.69 296.885   3
   2   5 -14 2108.16 291.670   3
   2   5 -13 369.686 136.816   3
  -2  -5  13 225.737 111.627   2
   2   5 -12 46.9328 99.8120   3
  -2  -5  12 30.0359 79.5516   2
  -2  -5  11 14248.0 625.268   2
   2   5 -11 14346.5 712.298   3
   2   5 -10 771.539 162.367   3
  -2  -5  10 879.176 147.380   2
   2   5  -9 4400.64 359.458   3
  -2  -5   9 4210.58 293.980   2
   2   5  -8 8398.99 483.574   3
   2   5  -8 8343.85 428.387   1
   2   5  -7 910.335 135.877   1
   2   5  -7 783.512 139.412   3
   2   5  -6 299.484 99.0060   3
   2   5  -6 359.630 86.5211   1
   2   5  -5 78.4173 62.0313   3
   2   5  -5 229.139 81.1587   1
   2   5  -4 22949.2 812.428   3
   2   5  -4 21722.1 748.742   1
   2   5  -3 1415.95 156.325   1
   2   5  -2 1963.84 184.419   1
   2   5  -1 386.511 106.072   1
   2   5   0 9054.85 442.651   1
   2   5   1 1696.99 195.982   1
   2   5   2 278.278 102.302   1
   2   5   3 40396.3 1288.10   1
   2   5   4 42574.6 1374.30   1
   2   5   5 66.5426 101.132   1
   2   5   6 1112.46 198.310   1
   2   5   7 1646.88 240.453   1
   2   5   8 363.133 140.784   1
   2   5   9 826.998 200.570   1
   2   6 -14 345.507 161.866   3
   2   6 -13 4585.02 418.544   3
  -2  -6  12 234.060 122.203   2
   2   6 -12 79.1433 90.6737   3
   2   6 -11 6424.28 469.600   3
  -2  -6  11 6071.02 402.621   2
   2   6 -10 2485.60 287.152   3
  -2  -6  10 2412.05 246.508   2
   2   6  -9 274.491 118.889   3
   2   6  -8 1117.27 185.626   3
   2   6  -8 897.029 154.465   1
   2   6  -7 4564.86 353.776   3
   2   6  -7 4154.54 300.175   1
   2   6  -6 267.865 110.342   3
   2   6  -6 215.943 84.9708   1
   2   6  -5 15056.0 609.764   1
   2   6  -4 1842.10 199.554   1
   2   6  -3 12023.0 537.897   1
   2   6  -2 5464.92 346.399   1
   2   6  -1 5691.08 359.310   1
   2   6   0 768.520 141.920   1
   2   6   1 772.224 154.040   1
   2   6   2 2473.99 256.411   1
   2   6   3 527.581 130.705   1
   2   6   4 819.768 165.412   1
   2   6   5 227.166 125.520   1
   2   6   6 260.502 135.812   1
   2   6   7 663.136 187.805   1
   2   6   8 3625.89 375.298   1
   2   7 -13 245.677 130.219   3
   2   7 -12 348.952 125.153   3
  -2  -7  12 362.738 136.331   2
  -2  -7  11 1797.23 226.258   2
   2   7 -11 1351.65 234.966   3
   2   7 -10 874.915 191.037   3
  -2  -7  10 922.982 178.968   2
   2   7 -10 878.502 173.330   1
   2   7  -9 1025.12 199.546   3
   2   7  -9 1026.19 185.117   1
   2   7  -8 1739.49 215.922   1
   2   7  -8 1349.74 209.698   3
   2   7  -7 7.08048 81.4915   1
   2   7  -6 6349.65 391.699   1
   2   7  -5 2027.10 225.054   1
   2   7  -4 14930.9 651.567   1
   2   7  -3 1390.04 190.850   1
   2   7  -2 2608.29 265.576   1
   2   7  -1 10036.8 530.157   1
   2   7   0 134.227 103.694   1
   2   7   1 12.4891 82.4208   1
   2   7   2 229.321 122.564   1
   2   7   3 505.891 154.486   1
   2   7   4 718.969 183.447   1
   2   7   5 2566.85 304.851   1
   2   7   6 5061.91 439.759   1
  -2  -8  12 2533.84 294.179   2
   2   8 -12 3406.23 363.938   3
  -2  -8  11 1996.97 267.740   2
   2   8 -11 1673.37 257.314   3
   2   8 -10 244.624 131.202   3
   2   8 -10 101.420 97.3585   1
   2   8  -9 11.3019 88.6638   1
   2   8  -8 9887.67 566.366   1
   2   8  -7 78.8986 95.0066   1
   2   8  -6 202.194 105.535   1
   2   8  -5 3644.77 315.068   1
   2   8  -4 5133.12 379.275   1
   2   8  -3 6050.94 422.350   1
   2   8  -2-40.8133 82.1696   1
   2   8  -1 8060.47 499.161   1
   2   8   0 453.959 133.242   1
   2   8   1 64.2115 93.1438   1
   2   8   2 46.0896 93.5891   1
   2   8   3 310.372 130.475   1
   2   8   4 2309.20 297.053   1
  -2  -9  12-57.2538 142.727   2
  -2  -9  11 2485.57 305.034   2
   2   9 -10 109.959 118.264   1
   2   9  -9 3482.83 352.584   1
   2   9  -8 481.755 163.639   1
   2   9  -7 4353.36 377.075   1
   2   9  -6 2373.62 276.852   1
   2   9  -5 1535.29 223.904   1
   2   9  -4 1515.20 223.324   1
   2   9  -3 3936.58 364.420   1
   2   9  -2 199.178 132.478   1
   2   9  -1 533.083 163.889   1
   2   9   0 592.436 180.070   1
   2   9   1 735.944 172.825   1
   2   9   2 630.795 195.310   1
   2  10  -8 2461.87 314.137   1
   2  10  -7 1822.95 264.019   1
   2  10  -6 907.579 204.914   1
   2  10  -5 517.249 152.908   1
   2  10  -4 99.8036 101.447   1
   2  10  -3 893.473 204.194   1
  -3  11   5 1303.42 225.216   1
  -3  11   4-40.7222 104.435   1
  -3  11   3 16.6097 99.4382   1
  -3  11   2 514.151 157.252   1
  -3  11   1 1025.96 202.760   1
  -3  11   0 182.821 125.233   1
  -3  11  -1 108.359 93.7990   1
  -3  11  -2 4246.79 397.868   1
  -3  11  -3 1400.92 236.391   1
  -3  11  -4 3041.85 334.269   1
  -3  11  -5 5796.62 481.221   1
   3 -11   6 350.925 156.030   2
  -3  10   6 526.435 158.443   1
  -3  10   5 74.5838 101.130   1
  -3  10   4 4696.86 380.621   1
  -3  10   3 492.283 141.198   1
  -3  10   2 2264.00 262.796   1
  -3  10   1 381.213 123.347   1
  -3  10   0 5285.73 397.988   1
  -3  10  -1 2255.49 271.421   1
  -3  10  -2 1809.98 249.522   1
  -3  10  -3 2054.25 269.821   1
  -3  10  -4 146.833 110.326   1
  -3  10  -5 702.334 177.892   1
   3 -10   6 3659.36 364.897   2
   3 -10   7 6228.53 491.744   2
   3 -10   8 245.724 153.770   2
   3  -9  -7-161.490 122.146   4
  -3   9   7-23.9668 84.7423   1
  -3   9   6 4551.96 352.128   1
  -3   9   5 3164.28 287.285   1
  -3   9   4 107.004 89.1994   1
  -3   9   3 449.687 130.487   1
  -3   9   2 12078.0 583.975   1
  -3   9   1 9.51309 71.8417   1
  -3   9   0 33.8524 95.3555   1
  -3   9  -1 33.7967 97.3942   1
  -3   9  -2 14200.7 671.563   1
  -3   9  -3 1626.79 217.248   1
  -3   9  -4 2174.96 261.951   1
   3  -9   6 1345.22 224.061   2
   3  -9   7 408.865 145.741   2
   3  -9   8 7281.42 517.800   2
   3  -9   9 6365.82 499.104   2
   3  -9  10 68.1016 125.110   2
   3  -8  -9 3975.34 389.316   4
   3  -8  -8 151.494 118.287   4
  -3   8   7 224.532 115.809   1
   3  -8  -7 133.118 109.974   4
  -3   8   6 2079.08 225.145   1
   3  -8  -6 1867.80 243.567   4
  -3   8   5 3224.11 263.641   1
  -3   8   4 1793.04 194.883   1
  -3   8   3 256.714 93.9069   1
  -3   8   2 312.431 98.9021   1
  -3   8   1 8358.94 440.931   1
  -3   8   0 113.230 87.1059   1
  -3   8  -2 16380.1 694.073   1
  -3   8  -3 22988.8 874.176   1
  -3   8  -4 14395.1 668.389   1
   3  -8   5 12831.4 628.685   2
   3  -8   6 2210.13 256.350   2
   3  -8   7 4463.20 382.040   2
   3  -8   8 744.574 159.612   2
   3  -8   9 1333.26 227.624   2
   3  -8  10 6465.63 495.071   2
   3  -8  11 2114.76 298.510   2
   3  -7 -11 1261.09 232.873   4
   3  -7 -10 1560.20 242.369   4
   3  -7  -9 127.510 126.029   4
   3  -7  -8 18896.4 842.821   4
  -3   7   8 18298.1 711.527   1
  -3   7   7 6530.33 372.925   1
   3  -7  -7 6686.98 454.116   4
   3  -7  -6 394.211 128.930   4
  -3   7   6 567.343 116.736   1
  -3   7   5 1294.41 156.715   1
  -3   7   4 1169.26 147.775   1
  -3   7   3 437.362 97.0760   1
  -3   7   2 8372.51 412.588   1
  -3   7   1 1212.39 168.837   1
  -3   7   0 98.1346 71.1177   1
  -3   7  -1 149.797 85.9231   1
  -3   7  -2 3036.33 250.711   1
  -3   7  -3 76482.6 2085.36   1
   3  -7   4 674.350 141.799   2
   3  -7   5 696.927 145.433   2
   3  -7   6-33.8897 78.3260   2
   3  -7   7 1032.33 180.510   2
   3  -7   8 15462.2 732.203   2
   3  -7   9 5588.47 434.343   2
   3  -7  10 1352.88 227.011   2
   3  -7  11 641.396 174.509   2
   3  -7  12 182.560 135.343   2
   3  -6 -12 122.493 110.186   4
   3  -6 -11 4520.81 395.456   4
   3  -6 -10 1783.16 249.693   4
   3  -6  -9 1682.75 232.067   4
   3  -6  -8 152.481 76.0726   4
  -3   6   8 152.905 75.3161   1
   3  -6  -7 4722.67 359.996   4
  -3   6   7 4651.55 285.991   1
   3  -6  -6 31752.3 1080.29   4
  -3   6   6 30476.6 934.734   1
   3  -6  -5 507.878 115.988   4
  -3   6   5 954.902 123.210   1
  -3   6   4 402.406 84.9644   1
  -3   6   3 4173.32 249.638   1
  -3   6   2 302.097 82.9488   1
  -3   6   1 800.596 114.975   1
  -3   6   0 14908.6 575.421   1
  -3   6  -1 7357.92 368.817   1
  -3   6  -2 1125.40 150.369   1
   3  -6   3 1441.51 138.229   3
   3  -6   3 1583.76 187.857   2
   3  -6   4 12459.2 457.281   3
   3  -6   4 11809.6 542.458   2
   3  -6   5 15830.8 662.218   2
   3  -6   6 117.247 82.3668   2
   3  -6   7 66.1491 89.5262   2
   3  -6   8 776.209 157.101   2
   3  -6   9 105.072 103.963   2
   3  -6  10 9528.48 574.813   2
   3  -6  11 5457.26 451.557   2
   3  -6  12 903.914 196.010   2
   3  -5 -13 2766.55 317.641   4
   3  -5 -12 86.1681 130.837   4
   3  -5 -11 234.899 116.113   4
   3  -5 -10 263.069 114.755   4
   3  -5  -9 489.722 134.625   4
  -3   5   9 337.030 88.2036   1
   3  -5  -8 7511.38 450.382   4
  -3   5   8 7266.47 346.035   1
  -3   5   7 977.786 117.880   1
   3  -5  -7 806.191 146.821   4
   3  -5  -6 5163.87 342.717   4
  -3   5   6 5204.23 263.989   1
  -3   5   5 2454.22 173.272   1
   3  -5  -5 2644.13 232.894   4
   3  -5  -4 3374.64 202.659   1
   3  -5  -4 3144.27 245.390   4
  -3   5   4 3349.52 198.375   1
   3  -5  -3 292.425 65.7879   1
   3  -5  -3 576.715 100.790   4
  -3   5   3 336.159 72.4720   1
   3  -5  -2 50375.5 1289.49   1
  -3   5   2 47287.2 1281.72   1
   3  -5  -1 203.174 58.2854   1
  -3   5   0 7462.87 344.199   1
   3  -5   0 7818.05 344.165   1
  -3   5  -1 12724.8 493.074   1
   3  -5   2 1893.01 174.115   2
   3  -5   3 18211.0 664.598   2
   3  -5   3 18910.5 570.048   3
   3  -5   4 2126.00 204.452   2
   3  -5   4 2505.16 150.429   3
   3  -5   5 8533.64 438.614   2
   3  -5   6 7686.11 432.859   2
   3  -5   7 6975.98 422.760   2
   3  -5   8 405.664 121.427   2
   3  -5   9 14760.9 711.166   2
   3  -5  10 7058.61 480.619   2
   3  -5  11-40.0581 101.719   2
   3  -5  12 6945.52 519.486   2
   3  -4 -13 98.6717 108.347   4
   3  -4 -12 1167.44 196.967   4
   3  -4 -11 6155.01 425.504   4
   3  -4 -10 160.885 95.7079   4
   3  -4  -9-70.8222 71.4714   4
  -3   4   9 86.2041 61.0059   1
   3  -4  -8 603.873 125.266   4
  -3   4   8 648.644 90.6597   1
   3  -4  -7 192.091 85.7330   4
   3  -4  -7 187.930 59.1366   2
  -3   4   7 317.241 69.0844   1
  -3   4   6 8602.52 325.236   1
   3  -4  -6 9010.23 360.737   2
   3  -4  -6 8595.30 441.500   4
  -3   4   5 36192.4 975.597   1
   3  -4  -5 38907.1 1016.53   2
   3  -4  -5 37666.0 1135.11   4
   3  -4  -4 14397.3 451.687   1
  -3   4   4 13337.7 435.298   1
   3  -4  -4 14595.8 562.238   4
   3  -4  -3 11609.7 393.343   1
   3  -4  -3 11741.3 473.832   4
  -3   4   3 11625.5 388.125   1
   3  -4  -2 26038.3 832.002   4
  -3   4   2 27337.2 768.813   1
   3  -4  -2 28168.5 758.836   1
  -3   4   1 21739.2 646.380   1
   3  -4  -1 21569.1 688.682   4
   3  -4  -1 21804.4 639.898   1
   3  -4   0 24720.3 717.630   1
   3  -4   0 24695.7 739.669   4
   3  -4   1 5458.36 276.621   2
   3  -4   1 5835.65 282.747   1
   3  -4   2 629.838 99.7353   2
   3  -4   3 2507.78 129.077   3
   3  -4   3 2694.69 207.196   2
   3  -4   4 6828.45 356.765   2
   3  -4   5 9011.43 448.336   2
   3  -4   5 10009.0 307.252   4
   3  -4   6 17308.7 430.715   4
   3  -4   6 16055.8 433.062   4
   3  -4   6 16927.8 678.353   2
   3  -4   7 1.08928 71.8419   2
   3  -4   8 42.8689 79.7943   2
   3  -4   9 49.3162 75.2668   2
   3  -4  10 5708.89 428.093   2
   3  -4  11 3801.67 359.928   2
   3  -4  12 1810.95 271.214   2
   3  -4  13 1386.60 250.140   2
   3  -3 -14 2924.33 317.210   4
   3  -3 -13 1772.10 238.641   4
   3  -3 -12 106.259 87.8175   4
   3  -3 -11 1758.47 219.577   4
   3  -3 -10 1391.67 193.208   4
   3  -3  -9 1805.41 205.893   4
  -3   3   9 1703.18 134.011   1
   3  -3  -8 2082.37 154.892   2
  -3   3   8 2071.04 135.382   1
   3  -3  -8 1880.45 204.675   4
   3  -3  -7 4822.27 317.425   4
  -3   3   7 4944.91 201.914   1
   3  -3  -7 4629.23 226.057   2
  -3   3   6 5633.21 207.800   1
   3  -3  -6 5135.95 231.349   2
   3  -3  -6 5397.75 318.124   4
   3  -3  -5 4119.93 189.447   2
  -3   3   5 4199.15 163.909   1
   3  -3  -5 4231.17 268.887   4
   3  -3  -4 48259.7 1162.83   1
   3  -3  -3 24764.9 640.343   1
  -3   3   3 24354.5 640.539   1
   3  -3  -2 2500.19 178.645   4
   3  -3  -2 2575.77 133.743   1
   3  -3  -1 10514.1 364.109   2
   3  -3  -1 11191.7 363.818   1
   3  -3  -1 11457.5 412.173   4
   3  -3   0 79.9530 39.3791   4
   3  -3   0 78.2668 46.6254   2
   3  -3   0 81.2167 42.6073   1
   3  -3   1 5981.48 252.045   4
   3  -3   1 6123.20 276.117   2
   3  -3   2 4563.02 250.788   2
   3  -3   2 4756.46 204.291   4
   3  -3   3 4695.56 187.221   4
   3  -3   3 4770.04 272.326   2
   3  -3   4 478.192 96.5903   2
   3  -3   4 578.642 49.6183   4
   3  -3   5 2752.16 227.661   2
   3  -3   6 12983.0 567.011   2
  -3   3  -7 63353.5 1512.11   3
   3  -3   7 66673.0 1848.67   2
  -3   3  -8 14239.4 412.950   3
   3  -3   8 14331.9 650.386   2
   3  -3   9 30736.5 1102.02   2
   3  -3  10 61.3401 94.7450   2
   3  -3  11 1218.89 212.137   2
   3  -3  12 2569.54 309.988   2
   3  -3  13 1091.89 221.006   2
   3  -2 -14 467.321 138.651   4
   3  -2 -13 888.471 175.322   4
   3  -2 -12 1487.79 207.254   4
   3  -2 -11 3592.59 299.701   4
   3  -2 -10 1245.26 169.732   4
  -3   2  10 1368.33 115.361   1
   3  -2  -9 4.15995 69.1552   4
   3  -2  -9 52.1539 50.8426   2
  -3   2   9 71.6027 42.1123   1
   3  -2  -8 338.710 96.2005   4
  -3   2   8 306.157 49.5285   1
   3  -2  -8 303.825 55.1758   2
  -3   2   7 51377.5 1226.11   1
   3  -2  -7 53801.7 1280.26   2
   3  -2  -7 52978.3 1483.19   4
  -3   2   6 3184.33 110.310   1
   3  -2  -6 3533.40 143.920   2
   3  -2  -6 3448.48 245.264   4
   3  -2  -5 68234.5 1568.07   2
   3  -2  -5 68454.0 1783.05   4
   3  -2  -4 37716.7 882.617   2
   3  -2  -3 43442.0 1014.96   1
  -3   2   3 44883.1 1193.27   4
  -3   2   2 5972.76 277.939   4
   3  -2  -2 5750.19 270.959   4
   3  -2  -2 6161.39 204.793   1
   3  -2  -2 5426.97 195.873   2
   3  -2  -1 4113.82 181.723   1
   3  -2  -1 4185.32 178.701   2
  -3   2   1 4355.80 216.421   4
   3  -2  -1 4110.34 213.501   4
   3  -2   0 8840.32 321.142   2
  -3   2   0 8949.49 327.295   4
   3  -2   0 8983.22 329.962   4
  -3   2   0 9444.54 324.763   2
   3  -2   1 1047.72 104.132   2
  -3   2  -1 1258.10 110.260   2
  -3   2  -1 1252.91 96.2063   4
   3  -2   1 1000.79 87.5755   4
   3  -2   2 2430.95 168.481   2
  -3   2  -2 2711.49 178.059   2
   3  -2   2 2103.07 121.383   4
   3  -2   3 19799.3 657.478   2
   3  -2   3 20061.4 516.590   4
   3  -2   4 10514.2 449.232   2
   3  -2   5 11132.6 488.172   2
   3  -2   6 12910.4 566.147   2
   3  -2   7 20560.5 792.522   2
   3  -2   8 57960.5 1720.79   2
   3  -2   9 2005.16 239.614   2
   3  -2  10 111.128 95.4846   2
   3  -2  11 3250.03 337.007   2
   3  -2  12 1143.35 219.983   2
   3  -1 -14 1427.17 217.168   4
   3  -1 -13 2164.21 247.465   4
   3  -1 -12 6744.54 427.480   4
   3  -1 -11 1594.17 200.035   4
  -3   1  11 1458.57 141.114   2
   3  -1 -10 4743.71 329.538   4
  -3   1  10 4705.09 215.879   1
  -3   1  10 4560.47 234.273   2
  -3   1   9 6573.82 247.773   1
  -3   1   9 7143.28 278.811   2
  -3   1   9 7047.43 248.023   1
   3  -1  -9 6784.35 281.123   2
   3  -1  -9 6677.43 383.027   4
   3  -1  -8 587.804 120.521   4
   3  -1  -8 560.352 68.7671   2
  -3   1   8 553.077 52.9234   1
   3  -1  -7 4358.49 283.047   4
   3  -1  -6 9268.08 424.010   4
  -3   1   4 25489.6 785.122   4
  -3   1   3 2640.14 184.660   4
   3  -1  -2 63236.9 1472.80   2
  -3   1   2 66278.5 1608.65   4
  -3   1   2 63542.0 1473.12   2
   3  -1  -1 4529.46 221.319   4
  -3   1   1 4809.15 227.667   4
   3  -1  -1 4342.02 182.719   2
  -3   1   1 4911.38 189.565   2
   3  -1   0 12606.7 412.757   4
   3  -1   0 12076.4 403.319   2
  -3   1   0 12961.6 410.746   2
  -3   1   0 12777.4 413.701   4
  -3   1  -1 783.729 75.3637   4
   3  -1   1 763.077 92.1835   2
   3  -1   1 878.709 84.1237   4
  -3   1  -1 773.190 91.6476   2
   3  -1   1 764.789 57.4671   3
   3  -1   2 18420.3 612.249   2
  -3   1  -2 20908.7 635.162   2
  -3   1  -2 19633.1 529.498   4
   3  -1   2 18946.2 525.296   4
   3  -1   3 4876.95 272.516   2
  -3   1  -3 5213.03 180.719   4
   3  -1   4 534.005 103.330   2
  -3   1  -4 484.368 37.7297   4
   3  -1   5 118.253 76.6079   2
   3  -1   6 15982.3 654.426   2
   3  -1   7 3844.05 307.755   2
   3  -1   8 3232.07 298.347   2
   3  -1   9 83.6560 82.7362   2
   3  -1  10 2107.95 269.821   2
   3  -1  11 36.3134 110.550   2
   3  -1  12 2533.98 315.617   2
   3   0 -14 245.836 110.693   4
   3   0 -13 295.071 115.849   4
   3   0 -12 2984.21 283.892   4
   3   0 -11 897.156 161.235   4
  -3   0  11 718.559 102.046   2
   3   0 -10 4164.45 303.697   4
  -3   0  10 3705.01 205.685   2
   3   0  -9 2693.21 233.759   4
  -3   0   9 2576.19 150.104   2
  -3   0   9 2289.57 123.367   1
   3   0  -8 17593.3 662.839   4
  -3   0   8 17704.9 492.360   2
  -3   0   8 16936.0 457.431   1
  -3   0   7 6163.59 186.606   1
   3   0  -7 6914.40 358.010   4
  -3   0   7 6690.88 213.262   2
   3   0  -6 689.408 122.036   4
  -3   0   6 321.248 30.6117   2
  -3   0   4 25613.8 792.539   4
   3   0  -3 1538.91 86.2576   1
  -3   0   3 1603.29 74.2671   2
  -3   0   3 1535.68 142.190   4
   3   0  -2 3950.06 180.258   1
  -3   0   2 4519.78 171.267   2
  -3   0   2 4964.94 240.684   4
   3   0  -2 4429.51 233.620   4
   3   0  -1 14196.0 446.215   2
  -3   0   1 15646.7 450.386   2
  -3   0   1 14741.9 488.393   4
   3   0  -1 14999.2 488.786   4
   3   0   0 5962.30 240.519   3
   3   0   0 5900.44 254.203   4
   3   0   0 5800.58 258.646   2
  -3   0   0 6120.93 258.339   2
  -3   0   0 5957.32 252.958   4
   3   0   1 4044.75 192.161   4
   3   0   1 4037.69 219.655   2
  -3   0  -1 4299.52 222.710   2
  -3   0  -1 4309.55 198.790   4
   3   0   2 426.286 84.9247   2
  -3   0  -2 385.848 78.2255   2
  -3   0  -2 344.365 52.2218   4
  -3   0  -3 81548.8 1875.90   3
   3   0   3 76885.4 2040.95   2
  -3   0  -3 79722.1 1878.93   4
  -3   0  -4 4509.50 185.826   3
   3   0   4 3936.32 271.895   2
  -3   0  -4 4325.46 173.093   4
  -3   0  -5 6680.73 217.249   4
   3   0   5 6877.68 385.114   2
   3   0   6 1133.22 167.876   2
  -3   0  -6 1129.97 61.9870   4
   3   0   7 1058.09 174.938   2
   3   0   8 7565.21 469.601   2
   3   0   9 5693.81 422.516   2
   3   0  10 1471.89 225.339   2
   3   0  11 531.307 172.525   2
   3   0  12 1624.62 269.009   2
   3   1 -14 657.126 147.914   4
   3   1 -13 1526.22 202.104   4
   3   1 -12 23375.5 907.754   4
  -3  -1  11 34580.5 986.936   2
   3   1 -11 34921.2 1148.39   4
   3   1 -10 1356.46 178.440   4
  -3  -1  10 1302.66 119.305   2
  -3  -1   9 5890.70 253.751   2
  -3  -1   9 5930.71 235.839   1
   3   1  -9 5674.35 353.204   4
  -3  -1   8 14125.4 433.659   2
  -3  -1   8 14169.6 417.633   1
   3   1  -8 15054.0 601.803   4
   3   1  -7 456.433 102.588   4
  -3  -1   7 392.939 52.2466   2
  -3  -1   7 467.315 53.2513   1
   3   1  -6 668.474 115.250   4
  -3  -1   6 670.308 60.0988   1
  -3  -1   6 713.544 61.4307   2
  -3  -1   5 332.696 45.9809   1
   3   1  -5 383.227 48.7583   1
  -3  -1   4 23920.3 607.816   2
   3   1  -4 23015.7 613.932   1
   3   1  -3 9263.07 309.597   1
  -3  -1   3 9400.94 305.335   2
  -3  -1   3 8837.09 381.726   4
   3   1  -3 8838.88 383.547   4
   3   1  -2 13040.7 465.905   4
   3   1  -2 12628.8 415.781   1
  -3  -1   2 13609.5 416.181   2
  -3  -1   2 12729.9 473.461   4
  -3  -1   1 702.106 85.9051   2
  -3  -1   1 772.783 99.9878   4
   3   1  -1 815.217 99.4137   4
   3   1  -1 747.737 93.0355   3
   3   1  -1 579.883 82.7015   1
   3   1   0 37186.3 995.593   4
   3   1   0 36114.4 980.329   3
   3   1   0 35769.8 996.984   2
  -3  -1   0 37301.0 1013.82   2
  -3  -1   0 37766.5 1009.70   4
   3   1   1 24649.2 786.074   2
  -3  -1  -1 27660.9 807.680   2
  -3  -1  -1 26493.1 753.850   4
  -3  -1  -2 1220.04 110.387   3
   3   1   2 1281.51 141.811   2
  -3  -1  -2 1217.61 109.937   4
  -3  -1  -3 21209.6 624.251   3
   3   1   3 20533.2 725.253   2
  -3  -1  -3 20958.0 615.512   4
  -3  -1  -4 4876.74 239.438   3
   3   1   4 4901.81 315.070   2
  -3  -1  -4 5138.91 224.016   4
  -3  -1  -5 886.303 88.1357   4
   3   1   5 836.674 148.207   2
   3   1   6 56.4903 73.3089   2
  -3  -1  -6 2.90057 30.2105   4
   3   1   7 3699.79 313.139   2
   3   1   8 6496.58 449.440   2
   3   1   9 330.756 134.503   2
   3   1  10 1333.23 238.721   2
   3   1  11 3359.42 360.762   2
   3   2 -14 929.768 175.629   4
   3   2 -13 6105.65 410.254   4
   3   2 -12 10721.7 549.590   4
   3   2 -11 12662.6 591.838   4
  -3  -2  11 12470.7 474.682   2
   3   2 -10 1814.09 203.305   4
  -3  -2  10 1654.82 143.519   2
   3   2  -9 81.8902 61.2685   4
  -3  -2   9 82.8271 45.8871   2
  -3  -2   9 58.8615 45.1908   1
   3   2  -8 10620.2 494.972   4
  -3  -2   8 10820.1 385.194   2
  -3  -2   8 11395.3 384.477   1
   3   2  -7 6603.51 364.391   4
  -3  -2   7 6891.05 270.819   1
  -3  -2   7 6665.31 273.366   2
   3   2  -6 5159.49 306.102   4
  -3  -2   6 5397.56 234.679   1
   3   2  -6 5421.68 235.052   1
   3   2  -5 9296.07 417.767   4
  -3  -2   5 9426.75 336.846   1
   3   2  -5 9092.01 327.020   1
   3   2  -4 2133.26 139.815   1
  -3  -2   4 2113.04 145.172   1
   3   2  -3 3531.08 191.486   1
   3   2  -3 3841.18 245.147   3
  -3  -2   3 3746.55 191.612   2
   3   2  -3 3469.91 230.343   4
   3   2  -2 21243.4 663.751   1
   3   2  -2 21258.7 708.161   3
  -3  -2   2 23563.3 673.514   2
   3   2  -2 21734.8 700.420   4
   3   2  -1 13446.9 483.803   1
   3   2  -1 13587.2 500.046   3
  -3  -2   1 14330.4 495.759   2
  -3  -2   1 13580.8 503.876   4
   3   2   0 4984.61 276.232   1
  -3  -2   0 5068.65 268.364   4
  -3  -2  -1 6518.56 299.682   4
  -3  -2  -1 6671.90 311.627   3
   3   2   1 5920.58 326.241   1
  -3  -2  -2 2716.06 179.994   4
  -3  -2  -2 2321.85 175.115   3
   3   2   2 2308.39 198.232   2
  -3  -2  -3 404.452 74.4507   4
  -3  -2  -3 647.808 96.0711   3
   3   2   3 539.603 108.323   2
  -3  -2  -4 548.404 82.9978   4
  -3  -2  -4 376.040 84.1388   3
   3   2   4 468.803 110.095   2
  -3  -2  -5 812.179 98.1607   4
   3   2   5 779.761 155.395   2
   3   2   6 15.7736 74.0521   2
   3   2   7 136.914 89.4552   2
   3   2   8 2763.89 299.696   2
   3   2   9 10069.0 607.723   2
   3   2  10 6175.49 482.727   2
   3   3 -14 1869.75 241.595   4
   3   3 -13 362.701 108.058   4
   3   3 -12 164.580 99.4225   4
  -3  -3  11-12.3478 50.0955   2
   3   3 -11 204.730 90.3159   4
   3   3 -10 332.046 99.6514   4
  -3  -3  10 513.598 94.5042   2
   3   3  -9 12378.1 559.563   4
  -3  -3   9 11393.7 450.253   2
   3   3  -8 8713.56 449.779   4
  -3  -3   8 9328.84 369.064   1
  -3  -3   8 8852.80 369.486   2
  -3  -3   7 271.573 64.8238   1
   3   3  -7 293.629 85.1785   4
   3   3  -7 255.299 70.0416   1
   3   3  -6 11728.1 513.968   4
  -3  -3   6 12426.4 445.366   1
   3   3  -6 11225.0 425.309   1
   3   3  -5 5192.10 310.672   4
  -3  -3   5 5617.98 270.685   1
   3   3  -5 4925.56 321.180   3
   3   3  -5 4736.50 248.767   1
   3   3  -4 3612.89 248.373   4
  -3  -3   4 3769.94 220.593   1
   3   3  -4 3416.47 262.141   3
   3   3  -4 3245.15 204.006   1
   3   3  -3 22726.1 772.902   3
   3   3  -3 22601.0 703.528   1
   3   3  -2 17289.9 600.499   1
   3   3  -2 17940.5 639.375   3
   3   3  -1 14466.0 538.479   1
   3   3   0 1656.47 168.725   1
   3   3   1 16837.3 635.438   1
   3   3   2 596.422 131.111   1
   3   3   3 3418.11 288.015   1
   3   3   4 721.859 151.635   1
   3   3   5 4707.37 366.008   1
   3   3   6 1089.04 189.352   1
   3   3   6 757.280 159.811   2
   3   3   7 8676.80 543.440   1
   3   3   7 8896.31 536.997   2
   3   3   8 97.3101 95.0891   2
   3   3   8 590.579 171.870   1
   3   3   9 398.656 160.932   1
   3   3   9 714.733 171.460   2
   3   3  10 279.941 167.068   1
   3   4 -14 15.1481 73.3162   4
   3   4 -13 5484.24 401.799   4
   3   4 -12 2720.25 274.795   4
   3   4 -11 771.653 151.418   4
  -3  -4  11 634.908 113.231   2
   3   4 -10 2083.79 225.960   4
  -3  -4  10 1602.54 169.230   2
   3   4  -9 94.9469 83.7622   4
  -3  -4   9 272.495 84.5265   2
   3   4  -8 3246.74 269.211   4
   3   4  -8 3454.09 307.676   3
   3   4  -8 3664.05 241.378   1
   3   4  -7 16778.2 709.242   3
   3   4  -7 15445.7 578.116   1
   3   4  -7 16499.2 657.217   4
   3   4  -6 25.8300 54.9799   4
   3   4  -6 17.0118 57.1996   3
   3   4  -6 38.2554 47.8265   1
   3   4  -5 1036.17 133.162   1
   3   4  -5 765.739 143.349   3
   3   4  -4 1939.76 207.014   3
   3   4  -4 1682.36 161.643   1
   3   4  -3 543.166 141.206   3
   3   4  -3 249.469 87.0005   1
   3   4  -2 43212.4 1237.97   1
   3   4  -1 269.162 92.3002   1
   3   4   0 10989.3 503.850   1
   3   4   1 2116.23 226.217   1
   3   4   2 214.271 108.763   1
   3   4   3 2164.74 242.033   1
   3   4   4 13552.5 648.670   1
   3   4   5 2800.73 289.661   1
   3   4   6 971.857 182.653   1
   3   4   7 504.233 158.744   1
   3   4   8 1431.45 240.096   1
   3   4   9 2903.68 351.041   1
   3   5 -14 5295.75 479.326   3
   3   5 -13 827.711 196.772   3
   3   5 -12 696.280 177.381   3
  -3  -5  11 1497.55 179.471   2
   3   5 -11 2050.81 269.681   3
   3   5 -10 398.471 134.480   3
  -3  -5  10 648.948 125.995   2
   3   5  -9 14.4589 78.6517   3
   3   5  -9 94.7475 73.4131   1
  -3  -5   9 184.970 86.8589   2
   3   5  -8 616.905 150.773   3
   3   5  -7 232.687 97.4644   3
   3   5  -7 230.184 82.1502   1
   3   5  -6 5207.38 368.939   3
   3   5  -6 4504.42 288.396   1
   3   5  -5 9400.50 498.030   3
   3   5  -5 8573.56 422.557   1
   3   5  -4 6035.16 385.777   3
   3   5  -4 6072.42 346.425   1
   3   5  -3 4097.57 279.888   1
   3   5  -2 189.838 85.0035   1
   3   5  -1 185.651 98.1613   1
   3   5   0 3244.42 275.665   1
   3   5   1 2740.59 260.993   1
   3   5   2 5700.37 392.979   1
   3   5   3 2611.77 283.927   1
   3   5   4 425.780 137.078   1
   3   5   5 4417.12 374.247   1
   3   5   6 1764.28 251.006   1
   3   5   7 3175.38 349.126   1
   3   5   8 727.498 195.086   1
   3   6 -13 5224.74 470.026   3
   3   6 -12 3808.75 393.718   3
  -3  -6  11 137.170 87.3313   2
   3   6 -11 380.602 141.448   3
   3   6 -10 1809.32 217.746   1
   3   6 -10 2030.66 278.604   3
  -3  -6  10 1914.82 213.967   2
   3   6  -9 8.17348 82.1513   3
   3   6  -9-80.4697 101.632   1
   3   6  -8 7850.79 502.192   3
   3   6  -8 7604.87 429.888   1
   3   6  -7 50564.2 1602.96   3
   3   6  -7 48317.9 1444.06   1
   3   6  -6 6607.80 439.306   3
   3   6  -6 6695.47 393.729   1
   3   6  -5 1353.73 178.932   1
   3   6  -3 9070.90 474.061   1
   3   6  -2 7906.32 452.057   1
   3   6  -1 4282.36 327.001   1
   3   6   0 659.378 150.467   1
   3   6   1 4394.37 348.939   1
   3   6   2 1852.78 242.680   1
   3   6   3 3194.11 321.420   1
   3   6   4 7000.44 493.129   1
   3   6   5 1024.71 210.924   1
   3   6   6 629.854 187.431   1
   3   7 -12 648.503 192.702   3
   3   7 -11 1079.85 217.904   3
   3   7 -10 2127.85 280.290   3
   3   7 -10 2159.59 245.302   1
   3   7  -9-91.2781 102.775   3
   3   7  -9-78.8372 92.6685   1
   3   7  -8 5518.32 440.999   3
   3   7  -8 5100.71 373.194   1
   3   7  -7 13839.1 642.661   1
   3   7  -6 17679.1 745.005   1
   3   7  -5 5895.54 395.431   1
   3   7  -4 4648.52 359.597   1
   3   7  -3 794.216 166.228   1
   3   7  -2 792.813 164.096   1
   3   7  -1 222.909 127.399   1
   3   7   0 5719.21 410.802   1
   3   7   1 185.177 126.845   1
   3   7   2 39.8700 108.154   1
   3   7   3 206.696 139.131   1
   3   7   4 68.3263 116.412   1
   3   8 -10 549.024 187.228   3
   3   8 -10 123.498 108.178   1
   3   8  -9 846.164 184.733   1
   3   8  -8 1880.62 233.716   1
   3   8  -7 1415.89 213.297   1
   3   8  -6 636.296 150.912   1
   3   8  -5 65.7005 100.242   1
   3   8  -4 2643.79 289.762   1
   3   8  -2 2036.25 253.426   1
   3   8  -1 202.176 122.842   1
   3   8   0 215.759 121.598   1
   3   8   1 669.219 181.285   1
   3   8   2 1588.87 248.763   1
   3   9 -10 773.323 204.684   1
   3   9  -9-17.0130 108.101   1
   3   9  -8 589.143 162.075   1
   3   9  -7 523.298 152.299   1
   3   9  -6 551.018 161.843   1
   3   9  -5 923.848 198.106   1
   3   9  -4 2232.37 292.780   1
   3   9  -3 677.407 185.964   1
   3   9  -2-1.55950 104.940   1
   3   9  -1-89.9161 128.366   1
  -4  11   4 41.1953 124.867   1
  -4  11   3 178.204 128.709   1
  -4  11   2 731.174 174.087   1
  -4  11   1 3220.39 333.867   1
  -4  11   0 161.959 120.353   1
  -4  11  -1 1589.88 239.734   1
  -4  11  -2 1552.32 245.615   1
  -4  11  -3 7615.42 543.218   1
   4 -11   5 97.8595 147.512   2
  -4  10   5 370.224 121.642   1
  -4  10   4 2827.56 284.585   1
  -4  10   3 534.521 145.225   1
  -4  10   2 1912.84 243.329   1
  -4  10   1 3489.92 324.989   1
  -4  10   0 7723.26 489.502   1
  -4  10  -1 218.504 124.555   1
  -4  10  -3-12.0643 94.5091   1
   4 -10   4 224.603 129.587   2
   4 -10   5 1695.23 260.041   2
   4 -10   6 836.023 191.033   2
   4 -10   7 1387.08 245.268   2
   4 -10   8 48.2052 124.778   2
   4  -9  -7 780.204 179.485   4
   4  -9  -6 723.196 175.244   4
   4  -9  -5 1293.88 218.317   4
  -4   9   5 1367.52 186.192   1
  -4   9   4 425.005 119.969   1
   4  -9  -4 562.284 147.815   4
  -4   9   3 7457.65 435.935   1
  -4   9   2 135.800 92.9054   1
  -4   9   1 16747.4 724.218   1
  -4   9   0-14.5444 87.0890   1
  -4   9  -1 6681.79 429.281   1
  -4   9  -2 62.0170 95.7450   1
   4  -9   4 3814.35 344.211   2
   4  -9   5 761.336 173.780   2
   4  -9   6 457.049 160.753   2
   4  -9   7 5160.02 431.856   2
   4  -9   8 2741.02 327.271   2
   4  -9   9 4141.68 408.364   2
   4  -8  -9 3138.59 352.243   4
   4  -8  -8 698.028 173.277   4
   4  -8  -7 2001.55 268.627   4
   4  -8  -6 709.965 180.029   4
  -4   8   6 577.232 118.853   1
  -4   8   5 4243.97 298.069   1
   4  -8  -5 4516.12 372.298   4
   4  -8  -4 1927.64 241.633   4
  -4   8   4 1914.19 198.169   1
  -4   8   3 1318.30 172.023   1
  -4   8   1 1824.66 200.727   1
  -4   8   0 5628.85 366.139   1
  -4   8  -1 601.920 128.122   1
   4  -8   3 7192.13 443.006   2
   4  -8   4 2345.58 260.734   2
   4  -8   5 1121.48 188.854   2
   4  -8   6 9117.55 540.729   2
   4  -8   7 975.521 192.499   2
   4  -8   8-78.4642 120.154   2
   4  -8   9 3959.32 390.965   2
   4  -8  10 2861.75 341.892   2
   4  -7 -10 310.665 139.512   4
   4  -7  -9 134.309 98.3369   4
   4  -7  -8 8082.90 529.677   4
   4  -7  -7 132.577 120.505   4
  -4   7   6 2139.32 191.950   1
   4  -7  -6 2165.60 257.896   4
  -4   7   5 6014.53 325.263   1
   4  -7  -5 6300.53 420.689   4
  -4   7   4 7059.13 360.695   1
   4  -7  -4 7255.27 444.957   4
  -4   7   3 891.246 134.698   1
   4  -7  -3 991.181 159.731   4
  -4   7   2 5644.67 336.719   1
  -4   7   1 10766.6 486.699   1
   4  -7   2 378.940 117.405   2
   4  -7   3 2208.17 224.320   2
   4  -7   4 94.6156 71.7537   2
   4  -7   5 6.61210 73.9540   2
   4  -7   6 403.775 126.462   2
   4  -7   7 18332.0 818.980   2
   4  -7   8 2191.48 277.090   2
   4  -7   9 5150.35 431.011   2
   4  -7  10 87.8854 112.642   2
   4  -7  11 636.751 191.420   2
   4  -6 -11 1764.12 255.084   4
   4  -6 -10 1071.50 202.435   4
   4  -6  -9 183.076 130.003   4
   4  -6  -8 5139.46 403.458   4
  -4   6   7 37904.4 1074.45   1
   4  -6  -7 40197.7 1322.13   4
   4  -6  -6 485.574 121.253   4
  -4   6   6 478.744 82.4450   1
  -4   6   5 7605.26 342.885   1
   4  -6  -5 7973.48 457.028   4
  -4   6   4 4161.52 244.519   1
   4  -6  -4 3985.50 306.756   4
   4  -6  -3 445.045 113.516   4
  -4   6   3 542.848 94.8125   1
   4  -6  -2 1155.05 154.413   4
  -4   6   2 1515.31 149.741   1
   4  -6  -1 899.830 139.524   4
  -4   6   1 627.883 113.889   1
   4  -6   0 10789.2 478.422   4
   4  -6   1 13671.4 556.180   2
   4  -6   2 66.6272 68.9745   2
   4  -6   3 1364.03 122.169   3
   4  -6   3 1308.43 167.566   2
   4  -6   4 11764.0 410.293   3
   4  -6   4 11496.9 548.708   2
   4  -6   5 3918.74 313.069   2
   4  -6   5 4083.11 227.774   4
   4  -6   6 165.314 99.1141   2
   4  -6   6 4.06072 35.7062   4
   4  -6   7 10730.5 587.413   2
   4  -6   8 3730.04 339.377   2
   4  -6   9 1402.52 229.622   2
   4  -6  10-47.8844 107.052   2
   4  -6  11 6275.14 494.659   2
   4  -5 -12 1533.31 243.167   4
   4  -5 -11 146.549 102.532   4
   4  -5 -10 378.288 147.455   4
   4  -5  -9 2516.71 275.491   4
   4  -5  -8 2986.45 285.067   4
   4  -5  -7 12755.4 606.663   4
  -4   5   7 11971.8 412.150   1
   4  -5  -6 60.9192 79.1479   4
  -4   5   6-6.86620 37.8000   1
   4  -5  -6 84.5091 61.7628   2
   4  -5  -5 8947.78 343.269   1
  -4   5   5 8557.27 332.148   1
   4  -5  -5 8183.44 447.174   4
   4  -5  -4 6664.74 285.759   1
  -4   5   4 6464.17 283.808   1
   4  -5  -4 6109.39 368.623   4
   4  -5  -3 3788.22 209.207   1
   4  -5  -3 3748.13 274.047   4
  -4   5   3 3707.66 210.000   1
   4  -5  -2 17783.3 673.705   4
   4  -5  -2 18939.6 595.125   1
   4  -5  -1 4730.66 251.333   1
   4  -5  -1 4603.35 285.739   4
   4  -5   0 4180.60 257.780   4
   4  -5   0 4214.58 258.534   2
   4  -5   1 8217.89 365.432   4
   4  -5   1 7440.59 371.651   2
   4  -5   2 5418.75 279.055   4
   4  -5   2 5721.48 321.650   2
   4  -5   3 7342.06 264.921   3
   4  -5   3 7011.90 310.082   4
   4  -5   3 6571.23 373.716   2
   4  -5   4 608.355 84.3118   4
   4  -5   4 345.825 105.529   2
   4  -5   5 3118.48 270.609   2
   4  -5   5 2973.60 163.026   4
   4  -5   6 183.441 37.9904   4
   4  -5   6 348.538 118.546   2
   4  -5   7 3845.26 326.228   2
   4  -5   8 5003.62 387.518   2
   4  -5   9 1131.46 209.106   2
   4  -5  10 347.188 140.750   2
   4  -5  11 349.359 165.602   2
   4  -4 -13 49.8893 116.086   4
   4  -4 -12 1372.58 225.908   4
   4  -4 -11 90.2054 88.2614   4
   4  -4 -10 2302.50 265.214   4
   4  -4  -9 755.694 155.278   4
   4  -4  -8 407.206 127.160   4
  -4   4   7 2645.59 130.939   1
   4  -4  -7 2624.58 249.881   4
   4  -4  -6 10155.3 351.202   2
  -4   4   6 9858.66 317.194   1
   4  -4  -6 9744.69 485.600   4
   4  -4  -5 16375.5 497.097   2
  -4   4   5 16497.1 473.646   1
   4  -4  -5 16621.8 660.958   4
   4  -4  -4 16446.8 476.813   1
   4  -4  -4 14996.3 614.358   4
   4  -4  -3 3821.07 266.247   4
   4  -4  -3 4232.92 194.658   1
   4  -4  -2 9546.89 343.669   1
   4  -4  -2 9094.40 413.104   4
   4  -4  -2 8985.83 345.196   2
   4  -4  -1 139.535 47.8086   4
   4  -4  -1 117.096 51.6556   2
   4  -4  -1 154.041 48.2947   1
   4  -4   0 12485.8 446.124   1
   4  -4   0 11282.9 446.313   4
   4  -4   0 10788.6 428.080   2
   4  -4   1 13155.2 506.486   2
   4  -4   1 14299.0 493.697   4
   4  -4   2 20451.7 707.904   2
   4  -4   2 21081.4 638.659   4
   4  -4   3 9858.37 279.832   3
   4  -4   3 11250.4 478.556   2
   4  -4   3 11761.9 381.599   4
   4  -4   4 35683.4 918.368   4
   4  -4   4 35224.6 1103.37   2
   4  -4   5 4904.41 180.519   4
   4  -4   5 5070.57 336.458   2
   4  -4   6 341.722 116.522   2
   4  -4   7 4681.47 353.564   2
   4  -4   8 583.484 157.452   2
   4  -4   9 2259.00 275.801   2
   4  -4  10 2649.78 307.103   2
   4  -4  11 4664.43 423.265   2
   4  -3 -14 4104.81 384.277   4
   4  -3 -13 23.9609 83.9612   4
   4  -3 -12 4450.58 376.370   4
   4  -3 -11 712.752 159.248   4
   4  -3 -10 122.068 77.2438   4
   4  -3  -9 4653.83 353.462   4
   4  -3  -8 1155.23 175.848   4
   4  -3  -7 1375.96 175.216   4
   4  -3  -7 1415.31 85.9931   2
   4  -3  -6 1006.40 148.026   4
   4  -3  -6 806.617 57.8289   2
   4  -3  -5 3238.62 127.997   2
   4  -3  -5 3650.90 263.811   4
   4  -3  -4 23577.3 582.536   1
   4  -3  -4 22530.2 590.063   2
   4  -3  -4 22832.9 782.746   4
   4  -3  -3 47359.0 1326.65   4
   4  -3  -3 46796.9 1153.42   2
   4  -3  -3 48339.3 1149.12   1
   4  -3  -2 6428.34 324.165   4
   4  -3  -2 6836.19 258.217   1
   4  -3  -2 6413.70 252.965   2
   4  -3  -1 63.6234 52.7443   4
   4  -3  -1 94.5051 52.5363   2
   4  -3  -1 32.5577 40.3436   1
   4  -3   0 63.8180 51.3926   4
   4  -3   0 119.715 60.9369   2
   4  -3   0-29.5081 46.5351   1
   4  -3   1 52.6591 36.7387   4
   4  -3   1 32.9540 38.9671   2
   4  -3   2 34560.4 928.967   4
   4  -3   2 34717.0 1019.97   2
   4  -3   3 2325.72 196.502   2
   4  -3   3 2113.36 127.780   4
   4  -3   4 1246.10 161.111   2
   4  -3   4 1357.45 84.9697   4
   4  -3   5 111.671 65.3043   2
   4  -3   6 44.6382 78.3645   2
   4  -3   7 10553.6 556.568   2
   4  -3   8 1835.09 233.943   2
   4  -3   9 938.456 177.092   2
   4  -3  10 98.3908 110.848   2
   4  -3  11 2132.27 294.800   2
   4  -2 -15 1960.48 286.064   4
   4  -2 -14 1988.70 267.359   4
   4  -2 -13 2584.61 291.311   4
   4  -2 -12 54.8255 97.9658   4
   4  -2 -11 2488.81 268.752   4
   4  -2 -10 3636.19 311.042   4
   4  -2  -9 1443.13 185.178   4
   4  -2  -8 142.855 77.2858   4
   4  -2  -7 21067.4 780.670   4
   4  -2  -6 3708.99 272.478   4
   4  -2  -5 882.117 135.144   4
   4  -2  -4 12500.7 510.202   4
   4  -2  -3 15532.3 414.736   1
   4  -2  -3 14818.2 397.717   2
   4  -2  -3 14675.6 556.258   4
   4  -2  -2 3431.13 156.187   2
   4  -2  -2 3601.79 224.802   4
   4  -2  -1 20400.3 609.345   2
  -4   2   1 21624.0 682.911   4
   4  -2  -1 21349.8 672.028   4
  -4   2   1 22196.4 619.308   2
  -4   2   0 941.676 104.319   4
   4  -2   0 932.341 101.948   4
   4  -2   0 703.831 86.5218   2
  -4   2   0 880.614 98.6706   2
  -4   2  -1 343.686 64.4093   4
   4  -2   1 333.265 84.5002   2
   4  -2   1 303.115 65.8572   4
  -4   2  -1 398.878 79.5095   2
   4  -2   2 10961.1 381.146   4
   4  -2   2 10093.0 432.942   2
  -4   2  -2 11185.9 373.557   4
   4  -2   3 11.9261 55.9748   2
   4  -2   3 4.36462 25.4984   4
   4  -2   4 19167.8 708.246   2
   4  -2   5 3337.42 268.467   2
   4  -2   6 260.454 94.8438   2
   4  -2   7 1608.35 219.974   2
   4  -2   8 2013.81 246.274   2
   4  -2   9 4988.73 404.881   2
   4  -2  10 2689.96 317.899   2
   4  -2  11 2167.71 307.705   2
   4  -1 -15 185.374 119.886   4
   4  -1 -14 5452.65 439.000   4
   4  -1 -13 1140.67 194.508   4
   4  -1 -12 952.379 178.200   4
   4  -1 -11-38.7812 68.9934   4
   4  -1 -10 6855.79 425.888   4
   4  -1  -9 5971.78 386.806   4
   4  -1  -8 2568.48 243.799   4
   4  -1  -7 53.8474 56.0181   4
   4  -1  -6 8015.42 408.497   4
   4  -1  -5 3703.39 255.921   4
   4  -1  -4 1176.25 142.090   4
   4  -1  -3 196340. 4606.17   4
   4  -1  -2 113063. 2623.05   2
  -4   1   2 115395. 2621.72   2
   4  -1  -2 110927. 2755.26   4
   4  -1  -1 25698.3 725.448   2
  -4   1   1 25587.0 723.200   2
  -4   1   1 27037.8 788.658   4
   4  -1  -1 25487.4 777.002   4
   4  -1   0 8255.22 339.932   2
  -4   1   0 8601.07 344.723   2
  -4   1   0 8306.40 345.273   4
   4  -1   0 8634.22 346.890   4
   4  -1   1 10064.0 324.510   3
   4  -1   1 9927.58 411.149   2
  -4   1  -1 10859.8 422.679   2
  -4   1  -1 10247.3 373.042   4
   4  -1   1 9588.15 367.361   4
   4  -1   2 10600.0 449.877   2
   4  -1   2 10409.3 364.515   4
  -4   1  -2 10844.5 370.857   4
   4  -1   3 13222.0 405.379   4
   4  -1   3 13610.8 550.499   2
  -4   1  -3 13496.0 416.820   4
   4  -1   4 400.747 103.646   2
  -4   1  -4 460.300 52.9576   4
   4  -1   5 3766.57 290.787   2
   4  -1   6 712.911 148.366   2
   4  -1   7 5022.83 382.739   2
   4  -1   8 1875.62 255.816   2
   4  -1   9 3031.74 329.491   2
   4  -1  10 1271.48 229.966   2
   4  -1  11 511.139 179.497   2
   4   0 -15 691.675 180.413   4
   4   0 -14 2283.51 275.955   4
   4   0 -13 2083.12 258.063   4
   4   0 -12 12261.7 637.563   4
   4   0 -11 1512.44 210.890   4
   4   0 -10 296.214 111.558   4
   4   0  -9 227.245 101.216   4
   4   0  -8 922.211 154.398   4
   4   0  -7 11485.7 527.979   4
   4   0  -6 893.388 134.753   4
   4   0  -5 143.487 65.2565   4
   4   0  -5 113.758 20.3109   1
   4   0  -4 6905.57 222.812   1
  -4   0   4 6365.22 197.235   2
   4   0  -4 6692.11 353.820   4
   4   0  -3 49905.9 1237.69   1
  -4   0   3 50731.5 1219.79   2
   4   0  -3 51206.1 1388.67   4
   4   0  -2 123215. 2913.23   1
  -4   0   2 124234. 2888.42   2
   4   0  -2 125973. 3008.93   4
   4   0  -1 57468.0 1486.17   3
   4   0  -1 56624.0 1462.13   2
  -4   0   1 60089.6 1469.41   2
  -4   0   1 58176.1 1521.06   4
   4   0  -1 57883.3 1512.90   4
   4   0   0 1202.83 122.802   4
  -4   0   0 1125.27 119.320   4
   4   0   0 1102.59 108.757   3
  -4   0   0 1199.50 126.644   2
   4   0   0 1146.93 123.429   2
   4   0   1 79.2320 47.4771   2
  -4   0  -1 135.485 56.7457   4
   4   0   1 109.430 53.0465   4
   4   0   2 4424.22 278.541   2
  -4   0  -2 4817.58 233.885   4
   4   0   3 228.791 83.8034   2
  -4   0  -3 277.152 56.0326   4
   4   0   4 9174.52 469.220   2
  -4   0  -4 9737.63 333.245   4
   4   0   5 150.681 88.1162   2
  -4   0  -5 221.251 40.5017   4
  -4   0  -5 226.771 46.2363   3
   4   0   6 1335.57 190.038   2
   4   0   7 383.096 131.130   2
   4   0   8 2041.51 263.136   2
   4   0   9 5449.67 449.793   2
   4   0  10 3832.03 395.983   2
   4   1 -15 1959.82 264.680   4
   4   1 -14 2551.79 289.830   4
   4   1 -13 383.084 143.030   4
   4   1 -12 4285.91 361.368   4
   4   1 -11 1514.99 205.435   4
   4   1 -10 5925.11 400.886   4
  -4  -1   9 312.327 40.1809   2
   4   1  -9 167.909 86.7789   4
  -4  -1   8 5972.83 188.049   2
   4   1  -8 7198.70 405.089   4
   4   1  -7 100.598 68.1302   4
  -4  -1   7 5.20109 13.9330   2
  -4  -1   7 10.7416 13.1191   2
   4   1  -6 145.854 72.0401   4
  -4  -1   6 57.5801 24.2273   2
   4   1  -6 32.3884 25.7351   1
  -4  -1   6 44.9544 20.3790   2
  -4  -1   5 5989.34 211.906   2
   4   1  -5 5691.24 224.507   1
   4   1  -5 5934.87 339.234   4
  -4  -1   4 3848.32 177.310   2
   4   1  -4 3644.87 179.824   1
   4   1  -4 3618.94 258.683   4
   4   1  -3 7787.95 376.551   4
   4   1  -3 7506.67 303.634   1
  -4  -1   3 7678.05 295.622   2
   4   1  -2 4210.65 257.516   4
   4   1  -2 4395.32 230.747   1
   4   1  -2 4154.21 253.299   3
  -4  -1   2 4205.90 220.712   2
  -4  -1   1 957.479 110.633   2
   4   1  -1 991.782 121.564   4
   4   1  -1 974.417 119.558   3
   4   1  -1 867.011 119.241   1
   4   1   0 27926.5 828.575   4
   4   1   0 27435.5 805.864   3
   4   1   0 26417.7 824.048   2
   4   1   1 5532.27 310.127   2
  -4  -1  -1 6217.26 298.601   4
  -4  -1  -2 1314.58 129.800   4
   4   1   2 1292.54 154.116   2
  -4  -1  -3 238.402 59.1888   4
   4   1   3 150.002 67.7914   2
  -4  -1  -4 1362.69 127.530   3
  -4  -1  -4 1345.08 123.472   4
   4   1   4 1497.84 189.040   2
   4   1   5 1408.32 194.352   2
   4   1   6 8316.92 500.477   2
   4   1   7 430.901 145.967   2
   4   1   8 12090.1 673.898   2
   4   1   9 187.299 126.188   2
   4   1  10 2588.82 325.472   2
   4   2 -15 137.620 106.657   4
   4   2 -14 688.504 167.661   4
   4   2 -13 1639.32 237.300   4
   4   2 -12 1815.96 229.539   4
   4   2 -11 8996.92 516.539   4
   4   2 -10 553.752 129.526   4
  -4  -2   9 65.1747 40.0414   2
   4   2  -9 71.6678 84.5257   4
   4   2  -8 6350.93 397.149   4
  -4  -2   8 6863.55 266.080   1
  -4  -2   8 6239.97 251.922   2
   4   2  -7 32256.2 1050.63   4
  -4  -2   7 31690.2 856.863   1
   4   2  -7 30769.8 852.014   1
  -4  -2   7 31416.5 830.399   2
   4   2  -6 51.6704 52.0770   4
  -4  -2   6 19.1711 32.2948   2
   4   2  -6 47.4265 39.6980   1
   4   2  -5 22.0193 53.8790   4
  -4  -2   5 9.11452 32.7547   2
   4   2  -4 14273.8 586.038   4
   4   2  -4 14119.1 592.633   3
  -4  -2   4 14989.4 489.512   2
   4   2  -4 14226.9 485.932   1
  -4  -2   3 1005.08 109.471   2
   4   2  -3 971.705 109.229   1
   4   2  -3 1012.83 135.928   4
   4   2  -3 975.855 138.289   3
   4   2  -2 11766.0 485.263   4
   4   2  -2 11261.9 454.033   1
   4   2  -2 10967.0 474.132   3
   4   2  -1 27324.7 859.627   1
   4   2  -1 28058.7 867.186   3
   4   2   0 6877.49 361.744   1
   4   2   1 730.873 137.945   1
   4   2   2 2839.87 250.117   1
   4   2   2 2622.88 229.315   2
   4   2   3 1552.04 187.598   2
   4   2   4 3238.87 282.623   2
   4   2   5 1007.92 172.262   2
   4   2   6 1182.17 199.626   2
   4   2   7 5633.59 428.734   2
   4   2   8 333.780 142.943   2
   4   2   9 3514.64 370.543   2
   4   3 -15 2810.18 321.567   4
   4   3 -14 774.445 176.227   4
   4   3 -13 373.859 139.527   4
   4   3 -12 221.401 99.3924   4
   4   3 -11 419.510 134.355   4
   4   3 -10 3784.46 319.425   4
   4   3  -9 13468.3 630.263   4
  -4  -3   9 12619.5 457.766   2
   4   3  -8 2391.61 245.730   4
   4   3  -8 2185.57 172.284   1
  -4  -3   8 2056.74 161.583   2
   4   3  -7 2184.75 226.282   4
  -4  -3   7 2496.35 175.758   1
   4   3  -7 2094.50 166.558   1
   4   3  -6 5310.66 349.839   4
   4   3  -6 5398.53 364.420   3
   4   3  -6 4982.97 261.114   1
   4   3  -5 23800.3 848.184   4
   4   3  -5 24537.1 882.360   3
  -4  -3   5 24202.3 733.851   2
   4   3  -5 23107.5 734.159   1
   4   3  -4 241.154 87.3915   4
   4   3  -4 231.827 91.2480   3
   4   3  -4 237.677 74.3169   1
   4   3  -3 397.569 98.5898   3
   4   3  -3 395.793 95.6439   1
   4   3  -2 2544.24 210.613   1
   4   3  -2 2617.11 225.207   3
   4   3  -1 118.297 66.2630   1
   4   3   0 2282.70 211.411   1
   4   3   1 9829.20 485.678   1
   4   3   2 234.767 103.890   1
   4   3   3 364.345 117.443   1
   4   3   4 298.723 134.779   1
   4   3   5 3355.49 334.553   1
   4   3   6 2748.40 314.386   1
   4   3   7 2407.25 302.574   1
   4   3   8 1061.34 227.934   1
   4   4 -14 2294.67 284.603   4
   4   4 -13 4251.13 378.515   4
   4   4 -12 1543.33 231.025   4
   4   4 -11 6747.50 459.344   4
   4   4 -10 1455.02 214.405   4
   4   4 -10 1877.20 255.602   3
   4   4  -9 1701.45 218.395   4
   4   4  -9 1240.67 199.997   3
  -4  -4   9 1405.18 150.271   2
   4   4  -9 1433.38 157.974   1
   4   4  -8 1899.39 234.898   4
   4   4  -8 1884.12 263.535   3
   4   4  -8 1628.70 171.334   1
   4   4  -7 1017.16 167.680   4
   4   4  -7 894.501 175.706   3
   4   4  -7 868.788 124.065   1
   4   4  -6 3776.28 298.588   4
   4   4  -6 4202.19 336.913   3
   4   4  -6 3420.73 238.139   1
   4   4  -5 785.595 150.202   3
   4   4  -4 3977.27 307.727   3
   4   4  -4 3893.09 262.101   1
   4   4  -3 5499.48 325.155   1
   4   4  -3 5357.84 352.462   3
   4   4  -2 786.879 133.126   1
   4   4  -1 820.599 145.838   1
   4   4   0 10562.4 523.245   1
   4   4   1 4750.32 355.723   1
   4   4   2 54141.2 1637.55   1
   4   4   3 5403.14 396.475   1
   4   4   4 9778.02 567.203   1
   4   4   5 1415.81 236.880   1
   4   4   6 182.937 140.662   1
   4   4   7 484.735 183.508   1
   4   5 -12 8661.74 611.815   3
   4   5 -11 369.631 147.919   3
   4   5 -10 895.269 199.240   3
   4   5  -9 4157.70 385.488   3
   4   5  -9 4436.24 297.886   1
   4   5  -8 599.358 160.570   3
   4   5  -8 577.142 119.815   1
   4   5  -7 33.3453 78.3141   3
   4   5  -7 227.015 83.8222   1
   4   5  -6 1820.05 190.924   1
   4   5  -6 1922.35 246.747   3
   4   5  -5 5030.99 382.260   3
   4   5  -5 4478.29 307.684   1
   4   5  -4 1240.03 168.704   1
   4   5  -3 4125.47 310.176   1
   4   5  -2 327.175 113.226   1
   4   5  -1 1389.11 195.756   1
   4   5   0 2841.78 275.431   1
   4   5   1-38.0958 108.400   1
   4   5   2 20937.7 892.382   1
   4   5   3 5581.79 428.930   1
   4   5   4 2196.40 286.462   1
   4   5   5 747.391 196.873   1
   4   5   6 566.873 206.721   1
   4   6 -11 239.296 152.545   3
   4   6 -10 91.4571 124.132   3
   4   6  -9 734.187 169.666   3
   4   6  -9 1184.26 174.585   1
   4   6  -8 545.219 170.524   3
   4   6  -8 444.415 115.273   1
   4   6  -7 136.877 113.307   3
   4   6  -7 241.482 99.4149   1
   4   6  -6 9259.22 560.128   3
   4   6  -6 8798.15 471.486   1
   4   6  -5 207.002 93.1021   1
   4   6  -4 349.006 121.060   1
   4   6  -3 6330.82 408.380   1
   4   6  -2 693.547 150.193   1
   4   6  -1 326.420 124.169   1
   4   6   0 408.654 143.324   1
   4   6   1 2190.35 273.778   1
   4   6   2 3653.15 354.295   1
   4   6   3 2230.40 295.938   1
   4   6   4 1401.80 250.742   1
   4   7 -10 2200.37 311.409   3
   4   7  -9 190.355 140.327   3
   4   7  -9 232.882 118.866   1
   4   7  -8 1845.10 268.273   3
   4   7  -8 1851.67 233.335   1
   4   7  -7 180.086 105.851   1
   4   7  -6 2079.43 242.722   1
   4   7  -5 1594.08 221.729   1
   4   7  -4 537.303 145.671   1
   4   7  -3 2984.46 299.260   1
   4   7  -2 9840.25 571.375   1
   4   7  -1 657.625 160.023   1
   4   7   0 1243.55 209.139   1
   4   7   1 362.837 139.877   1
   4   7   2 833.030 195.381   1
   4   8  -9 2740.83 302.385   1
   4   8  -8 519.557 149.339   1
   4   8  -7 209.434 114.729   1
   4   8  -6 2637.74 286.126   1
   4   8  -5-7.73033 110.432   1
   4   8  -4 3257.35 331.485   1
   4   8  -3 162.481 106.807   1
   4   8  -2 1238.59 222.356   1
   4   8  -1 1.34158 112.258   1
   4   9  -8 66.5797 127.688   1
   4   9  -7 162.767 135.241   1
   4   9  -6 396.120 152.942   1
  -5  12   1 230.854 147.111   1
  -5  11   2 1282.67 204.518   1
  -5  11   1 1062.97 200.509   1
  -5  11   0 2973.62 326.283   1
   5 -11   2 82.9010 113.913   2
   5 -11   3 1018.60 211.309   2
   5 -11   4 2396.69 318.706   2
   5 -10  -4 2025.12 281.658   4
   5 -10  -3 168.269 124.970   4
  -5  10   3 100.999 123.588   1
   5 -10  -2 333.625 155.746   4
  -5  10   2 140.969 116.509   1
   5 -10  -1 3310.42 332.667   4
  -5  10   0 7504.63 489.505   1
   5 -10   2-134.553 113.528   2
   5 -10   3 686.588 173.296   2
   5 -10   4 276.365 121.977   2
   5 -10   5 115.276 101.112   2
   5 -10   6 4730.64 422.879   2
   5  -9  -6 440.561 143.596   4
   5  -9  -5 184.246 111.604   4
   5  -9  -4 22.2518 81.6892   4
  -5   9   4 14.3927 76.1112   1
  -5   9   3 18419.3 749.683   1
   5  -9  -3 18815.7 848.169   4
   5  -9  -2 1494.91 218.331   4
  -5   9   1 3184.38 286.942   1
   5  -9  -1 3121.59 301.373   4
   5  -9   0 1953.51 238.626   4
   5  -9   1 5802.90 394.528   4
   5  -9   1 5066.08 382.963   2
   5  -9   2 694.054 159.467   2
   5  -9   3 4918.61 396.369   2
   5  -9   4 808.390 170.239   2
   5  -9   5 227.289 127.796   2
   5  -9   5 661.335 135.349   4
   5  -9   6 49.5310 106.467   2
   5  -9   7 3397.13 357.763   2
   5  -9   8 6084.34 496.955   2
   5  -8  -8 619.083 171.376   4
   5  -8  -7 762.465 169.592   4
   5  -8  -6 3849.35 367.386   4
   5  -8  -5 1411.45 222.380   4
   5  -8  -4 1833.87 240.448   4
  -5   8   4 1795.81 195.216   1
   5  -8  -3 242.327 110.395   4
  -5   8   3 202.587 95.9952   1
  -5   8   2 2329.93 228.415   1
   5  -8  -2 2525.62 268.674   4
   5  -8  -1 1631.10 218.841   4
   5  -8   0 1368.28 199.662   4
   5  -8   0 1349.99 194.682   2
   5  -8   1 21915.9 832.777   4
   5  -8   1 22025.6 847.505   2
   5  -8   2 17297.1 694.734   4
   5  -8   2 15532.5 707.546   2
   5  -8   3 7993.08 427.587   4
   5  -8   3 7526.83 466.421   2
   5  -8   4 1784.12 232.782   2
   5  -8   4 2380.39 215.131   4
   5  -8   5 2416.20 274.264   2
   5  -8   5 2679.85 218.872   4
   5  -8   6 4207.40 374.578   2
   5  -8   7 1090.84 207.197   2
   5  -8   8 207.250 136.123   2
   5  -8   9 4299.50 419.928   2
   5  -7  -9 1661.69 259.928   4
   5  -7  -8 12015.8 671.213   4
   5  -7  -7 3627.67 348.050   4
   5  -7  -6 295.241 134.475   4
   5  -7  -5 1102.36 193.431   4
  -5   7   5 1017.65 135.042   1
  -5   7   4 2393.00 204.333   1
   5  -7  -4 3191.72 297.619   4
   5  -7  -3 7456.65 455.201   4
   5  -7  -2 3288.59 282.787   4
   5  -7  -1 476.999 113.857   4
   5  -7  -1 541.394 115.127   2
   5  -7   0 337.023 98.2870   4
   5  -7   0 347.882 109.024   2
   5  -7   1 5483.40 339.695   4
   5  -7   1 5308.24 348.704   2
   5  -7   2 33528.1 1047.46   4
   5  -7   2 31500.8 1089.26   2
   5  -7   3 2179.22 230.253   2
   5  -7   3 2744.16 218.352   4
   5  -7   4 40.5509 53.2177   4
   5  -7   4 197.998 103.445   2
   5  -7   5 611.876 97.9710   4
   5  -7   5 472.616 128.894   2
   5  -7   6 73.6529 98.1170   2
   5  -7   7 2980.70 322.164   2
   5  -7   8 5642.54 453.824   2
   5  -7   9 506.357 170.532   2
   5  -6 -10 1899.67 276.769   4
   5  -6  -9 784.332 171.689   4
   5  -6  -8 4181.49 371.196   4
   5  -6  -7 14809.2 721.696   4
   5  -6  -6 3565.64 316.306   4
   5  -6  -5-4.25183 69.6511   4
   5  -6  -4 1258.70 183.908   4
   5  -6  -3 166.959 95.9013   4
   5  -6  -2 66.7822 76.6543   4
   5  -6  -2 6.99199 49.2064   2
   5  -6  -1 13109.1 567.629   4
   5  -6  -1 12742.4 521.137   2
   5  -6   0 1312.46 162.681   4
   5  -6   0 1098.18 140.989   2
   5  -6   1 10920.9 475.955   4
   5  -6   1 9601.53 466.956   2
   5  -6   2 65.8853 57.1049   4
   5  -6   2 217.485 94.7874   2
   5  -6   3 1948.03 209.182   2
   5  -6   3 2238.98 185.923   4
   5  -6   4 8602.69 482.628   2
   5  -6   4 8520.60 372.411   4
   5  -6   5 4381.80 351.269   2
   5  -6   5 4724.49 244.357   4
   5  -6   6 83.9427 107.052   2
   5  -6   7 1320.47 209.835   2
   5  -6   8 571.020 157.980   2
   5  -6   9 4421.28 413.923   2
   5  -6  10 3944.08 401.793   2
   5  -5 -11-25.7181 94.3926   4
   5  -5 -10 4.38899 93.9127   4
   5  -5  -9 2827.90 300.909   4
   5  -5  -8 463.191 132.842   4
   5  -5  -7 4239.01 347.494   4
   5  -5  -6 256.726 108.066   4
   5  -5  -5 4452.77 331.300   4
   5  -5  -4 2316.54 153.453   1
   5  -5  -4 2372.78 235.266   4
   5  -5  -4 2374.82 160.071   2
   5  -5  -3 23923.1 844.311   4
   5  -5  -3 22562.9 702.240   2
   5  -5  -3 23593.9 695.755   1
   5  -5  -2 550.168 116.282   4
   5  -5  -2 584.321 89.2671   1
   5  -5  -2 501.686 83.8083   2
   5  -5  -1 508.605 106.843   4
   5  -5  -1 575.490 97.5817   2
   5  -5   0 3609.86 244.567   2
   5  -5   0 3392.46 240.034   4
   5  -5   1 2988.56 229.241   2
   5  -5   1 2703.48 205.918   4
   5  -5   2 12214.9 529.911   2
   5  -5   2 12156.7 477.005   4
   5  -5   3 11209.9 520.991   2
   5  -5   3 11103.6 427.802   4
   5  -5   4 1885.50 209.308   2
   5  -5   4 2150.20 152.401   4
   5  -5   5 3288.25 292.045   2
   5  -5   5 3087.15 163.977   4
   5  -5   6 564.850 150.206   2
   5  -5   7 2261.87 264.667   2
   5  -5   8 2864.67 309.917   2
   5  -5   9 696.192 172.097   2
   5  -5  10 143.234 130.938   2
   5  -4 -12 6109.32 477.959   4
   5  -4 -11 229.537 117.990   4
   5  -4 -10 276.728 117.378   4
   5  -4  -9 358.839 126.957   4
   5  -4  -8 315.862 108.999   4
   5  -4  -7-40.8290 84.6289   4
   5  -4  -6 13965.0 377.418   2
   5  -4  -6 15432.2 664.805   4
   5  -4  -5 6082.98 203.721   1
   5  -4  -5 6295.40 218.201   2
   5  -4  -5 6198.02 218.402   2
   5  -4  -5 6503.34 395.632   4
   5  -4  -4 7258.80 256.449   1
   5  -4  -4 7139.43 261.994   2
   5  -4  -4 7382.18 411.166   4
   5  -4  -3 3171.31 175.390   2
   5  -4  -3 3366.77 174.644   1
   5  -4  -3 3130.25 249.744   4
   5  -4  -2 10797.3 391.083   1
   5  -4  -2 10609.0 390.571   2
   5  -4  -2 10152.8 469.923   4
   5  -4  -1 20524.6 639.933   1
   5  -4  -1 18251.6 619.719   2
   5  -4  -1 19927.9 697.132   4
   5  -4   0 718.000 113.115   4
   5  -4   0 721.139 108.772   2
   5  -4   1 8617.10 402.892   2
   5  -4   1 9113.12 394.313   4
   5  -4   2 2436.05 206.586   2
   5  -4   2 2392.84 173.639   4
   5  -4   3 46.7583 42.5134   4
   5  -4   3 56.9520 69.3981   2
   5  -4   4 4364.50 316.369   2
   5  -4   4 4369.74 205.362   4
   5  -4   5 9986.93 519.435   2
   5  -4   6 3197.84 295.214   2
   5  -4   7 2549.02 279.238   2
   5  -4   8 1645.06 234.633   2
   5  -4   9 1003.40 201.679   2
   5  -4  10 3699.52 376.352   2
   5  -3 -13 88.7724 106.973   4
   5  -3 -12 339.729 149.464   4
   5  -3 -11 100.727 82.9550   4
   5  -3 -10 1298.60 208.370   4
   5  -3  -9 3860.53 331.129   4
   5  -3  -8 121.813 94.8116   4
   5  -3  -7 23894.5 904.174   4
   5  -3  -6 56.0742 76.2437   4
   5  -3  -5 16854.6 684.446   4
   5  -3  -4 123.435 26.4258   2
   5  -3  -4 28.0800 68.9401   4
   5  -3  -4 64.7229 23.5181   1
   5  -3  -3 4722.47 199.446   1
   5  -3  -3 4496.93 191.717   2
   5  -3  -3 4366.28 295.999   4
   5  -3  -2 61.0848 60.1773   4
   5  -3  -2 185.055 53.9046   2
   5  -3  -2 122.309 46.6804   1
   5  -3  -1 2869.04 192.341   1
   5  -3  -1 3096.20 187.397   2
   5  -3  -1 2953.38 219.061   4
   5  -3   0 4622.48 258.058   2
   5  -3   0 5066.38 278.576   4
   5  -3   1 10208.8 442.372   2
   5  -3   1 11044.2 426.448   4
   5  -3   2 3140.43 235.526   2
   5  -3   2 2962.90 188.644   4
   5  -3   3 4057.69 289.098   2
   5  -3   3 4365.09 217.140   4
   5  -3   4 13529.0 410.184   4
   5  -3   4 13299.1 591.107   2
   5  -3   5 42.7563 70.8593   2
   5  -3   6 39587.6 1313.05   2
   5  -3   7 18740.9 825.193   2
   5  -3   8 9593.33 584.873   2
   5  -3   9 207.032 138.218   2
   5  -3  10 555.605 163.338   2
   5  -2 -13 2747.25 321.617   4
   5  -2 -12 1945.13 265.574   4
   5  -2 -11 4437.64 376.358   4
   5  -2 -10 3916.02 344.996   4
   5  -2  -9 1767.06 230.678   4
   5  -2  -8 10565.1 553.085   4
   5  -2  -7 5452.26 364.220   4
   5  -2  -6 11634.5 550.092   4
   5  -2  -5 6933.77 393.712   4
   5  -2  -4 5467.99 189.826   1
   5  -2  -4 5881.65 189.428   1
   5  -2  -4 5714.83 340.952   4
   5  -2  -3 18838.9 520.598   1
   5  -2  -3 16900.0 485.425   2
   5  -2  -3 16815.9 649.282   4
   5  -2  -2 1233.96 141.965   4
   5  -2  -2 1320.71 108.662   2
   5  -2  -1 5409.33 259.909   2
  -5   2   1 5599.37 263.501   2
   5  -2  -1 5098.69 294.458   4
   5  -2   0 11676.8 456.537   2
   5  -2   0 11882.6 464.733   4
   5  -2   1 6159.47 233.451   3
   5  -2   1 5263.24 305.036   2
  -5   2  -1 5616.29 284.850   4
   5  -2   1 5867.54 289.067   4
  -5   2  -2 827.976 99.0593   4
   5  -2   2 713.080 126.427   2
   5  -2   2 865.236 102.398   4
  -5   2  -3 192.642 58.0879   4
   5  -2   3 74.0712 68.7954   2
   5  -2   3 119.412 50.6426   4
   5  -2   4 3365.18 276.579   2
   5  -2   5 434.435 121.200   2
   5  -2   6 18083.5 792.438   2
   5  -2   7 24470.5 989.009   2
   5  -2   8 3029.93 329.966   2
   5  -2   9-11.6954 90.1161   2
   5  -2  10 2514.59 321.203   2
   5  -1 -14 1868.23 285.515   4
   5  -1 -13 3977.03 385.731   4
   5  -1 -12-84.4062 92.4211   4
   5  -1 -11 1190.51 202.007   4
   5  -1 -10 6919.83 456.058   4
   5  -1  -9 2237.24 250.218   4
   5  -1  -8 3611.22 308.094   4
   5  -1  -7 234.849 81.1410   4
   5  -1  -6 54.7536 64.9225   4
   5  -1  -5 2502.56 228.308   4
   5  -1  -4 625.766 121.393   4
   5  -1  -4 331.810 46.6532   1
  -5   1   3 13381.1 408.814   2
   5  -1  -3 14103.0 571.756   4
   5  -1  -2-108.944 75.9682   4
  -5   1   2 22.5989 42.0037   2
   5  -1  -2 13.1382 35.0653   2
   5  -1  -1 3596.33 210.616   2
  -5   1   1 3261.22 203.905   2
   5  -1  -1 3945.45 250.820   4
   5  -1   0 1746.68 138.472   3
   5  -1   0 1530.06 152.636   2
   5  -1   0 1640.53 157.115   4
   5  -1   1 15458.9 543.577   4
   5  -1   1 15743.9 481.452   3
   5  -1   1 15458.4 586.609   2
  -5   1  -1 15816.0 551.184   4
   5  -1   2 1415.48 129.894   4
   5  -1   2 1500.82 171.859   2
  -5   1  -2 1395.08 127.173   4
   5  -1   3 6306.94 380.403   2
  -5   1  -3 6816.52 289.722   4
   5  -1   4-4.14519 68.4070   2
   5  -1   5 1891.79 228.343   2
   5  -1   6 7621.04 481.456   2
   5  -1   7 2220.05 269.801   2
   5  -1   8 101.824 99.5079   2
   5  -1   9 343.326 156.296   2
   5   0 -14 144.032 139.128   4
   5   0 -13 14065.1 745.490   4
   5   0 -12 265.988 138.029   4
   5   0 -11 18491.2 840.652   4
   5   0 -10 1551.89 217.078   4
   5   0  -9 3202.58 295.429   4
   5   0  -8 426.734 120.816   4
   5   0  -7 714.487 132.920   4
   5   0  -6 1825.67 207.036   4
   5   0  -5 2040.18 109.688   1
   5   0  -5 2606.51 236.465   4
   5   0  -4 81.5556 74.6512   4
   5   0  -4 74.1923 45.2669   1
  -5   0   4 67.6052 32.1987   2
   5   0  -3 9818.29 369.169   1
  -5   0   3 10267.4 356.058   2
   5   0  -3 9803.96 466.841   4
   5   0  -2 14099.9 513.150   1
  -5   0   2 14768.4 494.898   2
   5   0  -2 14298.8 568.440   4
   5   0  -1 5464.58 308.185   4
   5   0  -1 5755.57 295.263   3
   5   0  -1 5265.78 274.390   2
   5   0   0 3982.33 248.777   4
   5   0   0 4103.85 231.497   3
   5   0   0 3705.96 248.195   2
   5   0   1 8848.78 383.927   4
   5   0   1 8556.04 419.958   2
   5   0   2 25544.1 908.254   2
  -5   0  -2 27890.6 826.084   4
  -5   0  -3 5.38885 47.1755   4
   5   0   3 56.1988 74.6073   2
   5   0   4 2026.63 229.199   2
   5   0   5 1011.70 182.079   2
   5   0   6 1938.57 243.500   2
   5   0   7 1919.01 264.391   2
   5   0   8 2525.79 305.488   2
   5   0   9 1272.68 243.405   2
   5   1 -14 1088.45 211.399   4
   5   1 -13 19972.0 921.048   4
   5   1 -12 12073.1 665.065   4
   5   1 -11-138.485 97.9782   4
   5   1 -10 1749.66 231.417   4
   5   1  -9 5105.03 381.678   4
   5   1  -8 1821.58 224.703   4
   5   1  -7 400.932 120.622   4
   5   1  -7 252.429 40.5609   1
  -5  -1   6 54.1616 22.0164   2
   5   1  -6 62.9031 61.6784   4
   5   1  -6 82.2661 37.3275   1
   5   1  -5 1761.23 200.072   4
  -5  -1   5 1799.29 113.515   2
   5   1  -5 1529.65 119.418   1
   5   1  -4 7526.97 408.229   4
   5   1  -4 7159.32 309.875   1
  -5  -1   4 7923.97 302.270   2
   5   1  -3 3223.00 253.613   4
   5   1  -3 3097.38 207.007   1
   5   1  -3 3892.10 274.141   3
  -5  -1   3 3322.25 199.070   2
   5   1  -2 3474.81 260.576   4
   5   1  -2 3911.17 242.634   1
   5   1  -2 4010.11 269.362   3
   5   1  -1 5792.23 328.795   4
   5   1  -1 5723.41 323.742   1
   5   1  -1 5942.12 318.516   3
   5   1   0 17261.8 618.864   4
   5   1   0 16079.2 643.750   1
   5   1   1 282.700 85.5581   2
   5   1   2 8000.21 436.201   2
   5   1   3 547.910 129.413   2
   5   1   4 2183.12 243.732   2
   5   1   5 60.5860 89.4190   2
   5   1   6 3401.36 332.869   2
   5   1   7 5824.65 468.586   2
   5   1   8 603.548 192.229   2
   5   2 -14 6766.93 506.073   4
   5   2 -13 475.469 152.729   4
   5   2 -12 3676.03 352.720   4
   5   2 -11 5782.16 431.016   4
   5   2 -10 1218.19 194.675   4
   5   2  -9 792.228 159.084   4
   5   2  -8 2182.25 241.526   4
   5   2  -7 1520.54 196.687   4
   5   2  -7 1363.19 117.794   1
   5   2  -6 4718.85 339.367   4
   5   2  -6 3986.03 219.721   1
  -5  -2   5 452.128 78.1839   2
   5   2  -5 271.279 95.3593   4
   5   2  -5 422.384 120.393   3
   5   2  -5 266.797 69.7277   1
   5   2  -4 2592.92 189.770   1
   5   2  -4 2601.64 240.165   4
   5   2  -4 2440.15 239.474   3
  -5  -2   4 2746.83 189.387   2
   5   2  -3 193.817 75.7373   1
   5   2  -3 296.986 101.393   4
   5   2  -3 155.834 72.1702   3
   5   2  -2 12615.4 544.785   4
   5   2  -2 12655.4 520.438   1
   5   2  -2 12178.1 537.029   3
   5   2  -1 1963.85 197.059   1
   5   2   0 399.154 108.034   1
   5   2   1 17.4316 90.6342   1
   5   2   2 4642.89 355.258   1
   5   2   3 3589.55 328.883   1
   5   2   3 3463.66 307.025   2
   5   2   4 1121.54 185.590   2
   5   2   5 3141.26 320.694   2
   5   2   6 177.852 131.612   2
   5   2   7 129.959 101.160   2
   5   3 -13 247.489 138.327   4
   5   3 -12 83.3929 99.4777   4
   5   3 -11 485.404 143.310   4
   5   3 -10 2915.91 308.731   4
   5   3  -9 8371.06 515.809   4
   5   3  -8 778.448 163.727   4
   5   3  -8 655.455 166.919   3
   5   3  -7 1589.11 213.956   4
   5   3  -7 1882.73 248.931   3
   5   3  -7 1239.96 133.766   1
   5   3  -6 2394.09 249.466   4
   5   3  -6 2256.34 253.660   3
   5   3  -6 1843.51 168.236   1
   5   3  -5 1658.41 202.045   4
   5   3  -5 1543.47 155.608   1
   5   3  -5 1910.94 232.528   3
   5   3  -4 14054.7 615.758   4
   5   3  -4 13569.2 623.502   3
   5   3  -4 12708.3 523.273   1
   5   3  -3 8656.23 425.065   1
   5   3  -3 8726.84 469.799   3
   5   3  -2 5854.49 352.678   1
   5   3  -1 1283.22 179.049   1
   5   3   0 5261.64 355.248   1
   5   3   1 1596.03 213.661   1
   5   3   2 2188.00 248.873   1
   5   3   3 430.610 146.326   1
   5   3   4 299.383 131.872   1
   5   3   5 666.657 178.188   1
   5   3   6 4376.09 418.257   1
   5   4 -12 657.555 181.740   4
   5   4 -12 822.538 192.725   3
   5   4 -11 317.234 129.439   4
   5   4 -11 121.703 131.762   3
   5   4 -10 949.753 194.027   4
   5   4 -10 573.804 179.971   3
   5   4  -9 851.706 170.551   4
   5   4  -9 339.082 120.978   3
   5   4  -8 14943.0 716.264   4
   5   4  -8 15438.5 772.659   3
   5   4  -7 1291.67 201.386   4
   5   4  -7 1127.68 199.998   3
   5   4  -7 1188.50 144.802   1
   5   4  -6 898.885 136.803   1
   5   4  -6 902.479 172.777   3
   5   4  -5 138.685 74.3994   1
   5   4  -5 273.253 131.888   3
   5   4  -4 763.603 163.470   3
   5   4  -4 671.184 128.368   1
   5   4  -3 2189.15 221.261   1
   5   4  -2 601.820 137.534   1
   5   4  -1 263.711 103.171   1
   5   4   0 84.4929 111.446   1
   5   4   1 311.767 125.290   1
   5   4   2 2549.07 285.823   1
   5   4   3 14011.3 724.066   1
   5   4   4 217.806 122.697   1
   5   4   5 297.366 146.658   1
   5   5 -11 1540.43 275.279   3
   5   5 -10 661.799 184.443   3
   5   5  -9 8134.43 570.828   3
   5   5  -8 1588.53 254.086   3
   5   5  -7 2171.90 277.096   3
   5   5  -7 1829.51 200.324   1
   5   5  -6 2954.78 312.776   3
   5   5  -6 2670.93 243.931   1
   5   5  -5 1830.69 209.704   1
   5   5  -5 2347.50 275.992   3
   5   5  -4 1.09183 78.2807   1
   5   5  -3 88.1454 93.9532   1
   5   5  -2 41.6086 85.9216   1
   5   5  -1 3352.97 306.978   1
   5   5   0 691.635 176.764   1
   5   5   1 10006.8 588.583   1
   5   5   2 4.29118 118.979   1
   5   5   3 265.540 128.463   1
   5   5   4 97.2127 141.410   1
   5   6  -9 5847.41 490.636   3
   5   6  -8 30416.9 1251.47   3
   5   6  -7 1089.04 214.342   3
   5   6  -7 721.636 148.934   1
   5   6  -6 2625.26 262.836   1
   5   6  -4 304.325 119.528   1
   5   6  -3 1191.38 194.479   1
   5   6  -2 2031.62 251.120   1
   5   6  -1 170.288 136.496   1
   5   6   0 1786.82 265.463   1
   5   6   1 63.2809 105.785   1
   5   6   2 1038.95 230.617   1
   5   7  -7 142.965 106.160   1
   5   7  -6 2043.00 253.313   1
   5   7  -5 1303.08 212.398   1
   5   7  -4 113.652 98.2100   1
   5   7  -3 456.859 154.385   1
   5   7  -2 126.702 124.239   1
   5   7  -1 3748.54 371.813   1
   5   8  -6 532.937 161.901   1
   5   8  -5 583.716 180.708   1
   5   8  -4 494.866 169.841   1
   6 -11  -1 537.815 189.311   2
   6 -11   0-27.7993 91.0640   4
   6 -11   0 60.4063 112.964   2
   6 -11   1 329.515 131.146   4
   6 -11   1 236.065 123.426   2
   6 -11   2 565.348 140.563   4
   6 -11   2 942.100 203.873   2
   6 -11   3 3315.09 358.536   2
   6 -11   3 3364.39 338.914   4
   6 -10  -3 5024.27 447.605   4
   6 -10  -2 2031.15 275.632   4
   6 -10  -1 4518.11 399.216   4
   6 -10  -1 4782.86 388.236   2
   6 -10   0 202.206 119.972   4
   6 -10   0 220.291 121.377   2
   6 -10   1 2103.39 264.812   2
   6 -10   1 3065.01 317.251   4
   6 -10   2 99.2354 92.9510   4
   6 -10   2-35.7381 83.2917   2
   6 -10   3 288.060 113.998   4
   6 -10   3 205.031 127.270   2
   6 -10   4 1381.19 237.243   2
   6 -10   5 2338.83 314.285   2
   6  -9  -5-69.3830 96.4202   4
   6  -9  -4 2812.77 326.955   4
   6  -9  -3 153.057 112.224   4
   6  -9  -2 6955.51 488.826   4
   6  -9  -2 6561.04 418.902   2
   6  -9  -1 1084.35 196.804   4
   6  -9  -1 1148.87 185.635   2
   6  -9   0 1993.12 246.601   4
   6  -9   0 2294.66 257.427   2
   6  -9   1 8224.90 495.527   4
   6  -9   1 8792.07 521.304   2
   6  -9   2 1756.25 220.950   4
   6  -9   2 1545.22 223.101   2
   6  -9   3 5541.94 376.335   4
   6  -9   3 5458.03 422.176   2
   6  -9   4 2354.82 289.888   2
   6  -9   5 438.701 142.149   2
   6  -9   6 395.406 156.218   2
   6  -8  -7 555.486 151.475   4
   6  -8  -6 1558.96 245.776   4
   6  -8  -5 1357.25 230.298   4
   6  -8  -4 2057.88 267.937   4
   6  -8  -3 249.346 127.386   4
   6  -8  -3 355.585 109.079   2
   6  -8  -2 898.260 181.783   4
   6  -8  -2 911.237 149.936   2
   6  -8  -1 4591.38 362.268   4
   6  -8  -1 4625.77 333.101   2
   6  -8   0 102.944 86.2260   4
   6  -8   0 21.6797 75.8461   2
   6  -8   1 6763.96 419.180   4
   6  -8   1 6037.27 405.446   2
   6  -8   2 3691.22 321.650   2
   6  -8   2 4029.63 311.889   4
   6  -8   3 51.0824 78.3406   4
   6  -8   3 306.639 128.054   2
   6  -8   4-89.1359 99.3102   2
   6  -8   5 7461.12 510.050   2
   6  -8   6 2806.97 320.642   2
   6  -8   7 1350.03 241.332   2
   6  -7  -8 66.4676 112.614   4
   6  -7  -7 9162.71 580.989   4
   6  -7  -6 557.325 147.864   4
   6  -7  -5 1011.09 190.396   4
   6  -7  -4 464.508 139.646   4
   6  -7  -3-27.6339 76.3475   4
   6  -7  -3 39.0131 68.3315   2
   6  -7  -2 2293.44 244.496   4
   6  -7  -2 2095.06 198.680   2
   6  -7  -1 586.735 132.106   4
   6  -7  -1 661.705 120.963   2
   6  -7   0 4788.19 331.197   2
   6  -7   0 4888.58 341.324   4
   6  -7   1 2915.68 261.240   2
   6  -7   1 3101.67 256.303   4
   6  -7   2 7636.63 447.984   2
   6  -7   2 7589.75 411.409   4
   6  -7   3 2527.69 266.782   2
   6  -7   3 2032.81 197.187   4
   6  -7   4 883.231 174.806   2
   6  -7   5 6596.63 465.448   2
   6  -7   6 7876.47 524.735   2
   6  -7   7 48.8907 101.313   2
   6  -7   8 737.202 186.167   2
   6  -6  -9 12183.6 706.026   4
   6  -6  -8 15446.9 788.418   4
   6  -6  -7 282.552 143.488   4
   6  -6  -6 228.810 100.390   4
   6  -6  -5 2178.77 253.310   4
   6  -6  -4 187.899 91.1912   4
   6  -6  -3 2552.82 193.984   2
   6  -6  -3 2710.48 264.039   4
   6  -6  -2 503.406 129.871   4
   6  -6  -2 408.625 91.4657   2
   6  -6  -1 6335.40 348.572   2
   6  -6  -1 6401.16 395.809   4
   6  -6   0 5434.76 330.572   2
   6  -6   0 4988.45 328.976   4
   6  -6   1 3139.91 257.627   2
   6  -6   1 3253.42 252.529   4
   6  -6   2-21.2708 56.0093   4
   6  -6   2-8.07912 70.1139   2
   6  -6   3 7570.29 454.904   2
   6  -6   3 8231.56 393.645   4
   6  -6   4 1669.02 222.358   2
   6  -6   5 288.121 131.849   2
   6  -6   6 6374.29 464.160   2
   6  -6   7 522.066 166.725   2
   6  -6   8 1221.74 222.504   2
   6  -5 -10 2699.72 320.738   4
   6  -5  -9 415.005 149.412   4
   6  -5  -8 7731.23 524.724   4
   6  -5  -7 2876.02 305.995   4
   6  -5  -6 46.6934 76.0825   4
   6  -5  -5 1149.01 183.588   4
   6  -5  -4 274.499 113.906   4
   6  -5  -3 648.515 137.030   4
   6  -5  -3 610.415 90.5158   2
   6  -5  -2 2354.80 179.821   2
   6  -5  -2 2271.15 232.255   4
   6  -5  -1 3.15108 64.8227   4
   6  -5  -1 155.427 74.9548   2
   6  -5   0 5904.99 338.033   2
   6  -5   0 6054.14 357.462   4
   6  -5   1 1575.14 168.687   4
   6  -5   1 1782.84 185.491   2
   6  -5   2 30822.4 1042.76   2
   6  -5   2 31798.1 964.038   4
   6  -5   3 10.9911 54.1000   4
   6  -5   3-6.48743 70.4667   2
   6  -5   4 294.352 110.352   2
   6  -5   5 1257.35 191.626   2
   6  -5   6 1960.08 242.952   2
   6  -5   7 724.289 178.174   2
   6  -5   8 877.428 190.539   2
   6  -5   9 305.150 160.976   2
   6  -4 -11 3490.06 361.226   4
   6  -4 -10-52.2857 90.5323   4
   6  -4  -9 3056.86 327.252   4
   6  -4  -8-160.465 102.538   4
   6  -4  -7 633.778 150.488   4
   6  -4  -6 2278.09 251.156   4
   6  -4  -5 7000.73 442.628   4
   6  -4  -4 1891.15 217.659   4
   6  -4  -3 1376.92 181.564   4
   6  -4  -3 1452.62 116.314   2
   6  -4  -2 3118.28 204.501   1
   6  -4  -2 2871.65 187.344   2
   6  -4  -2 2821.74 241.438   4
   6  -4  -1 4693.45 264.567   2
   6  -4  -1 4928.46 321.886   4
   6  -4   0 10743.7 458.506   2
   6  -4   0 10579.7 477.050   4
   6  -4   1 3101.41 243.899   2
   6  -4   1 3244.79 233.642   4
   6  -4   2 3876.06 292.137   2
   6  -4   2 4262.34 258.009   4
   6  -4   3 8945.55 482.678   2
   6  -4   3 9699.73 392.549   4
   6  -4   4 4088.49 325.559   2
   6  -4   5 201.900 113.631   2
   6  -4   6 143.949 104.271   2
   6  -4   7 359.356 141.780   2
   6  -4   8 369.071 148.865   2
   6  -4   9 2646.63 340.951   2
   6  -3 -12 747.205 200.193   4
   6  -3 -11 670.870 178.212   4
   6  -3 -10 899.267 191.784   4
   6  -3  -9 6469.72 462.064   4
   6  -3  -8 947.006 172.863   4
   6  -3  -7 4519.27 359.352   4
   6  -3  -6 2672.96 277.329   4
   6  -3  -5 7428.80 442.536   4
   6  -3  -4 10173.7 518.461   4
   6  -3  -3 544.204 71.7443   2
   6  -3  -3 610.797 128.128   4
   6  -3  -2 16.7737 38.4330   2
   6  -3  -2 53.4557 65.3281   4
   6  -3  -2 57.1182 56.1050   1
   6  -3  -1 1593.53 178.320   4
   6  -3  -1 1729.65 154.292   2
   6  -3   0 619.391 104.017   2
   6  -3   0 787.007 128.021   4
   6  -3   1 11194.6 364.117   3
   6  -3   1 10402.6 484.558   2
   6  -3   1 11220.3 471.972   4
   6  -3   2 4599.26 317.852   2
   6  -3   2 5259.62 282.760   4
   6  -3   3 296.602 111.097   2
   6  -3   3 211.788 65.3055   4
   6  -3   4 37.4801 75.3475   2
   6  -3   5 40.5099 84.7412   2
   6  -3   6 6508.06 467.880   2
   6  -3   7 4012.04 377.779   2
   6  -3   8 561.012 174.558   2
   6  -2 -12 2598.66 322.574   4
   6  -2 -11 2349.00 291.869   4
   6  -2 -10 291.640 125.650   4
   6  -2  -9 1653.91 231.351   4
   6  -2  -8 5005.95 389.897   4
   6  -2  -7 796.073 156.757   4
   6  -2  -6 2783.17 270.064   4
   6  -2  -5 9067.47 498.833   4
   6  -2  -4 13850.8 419.322   1
   6  -2  -4 13995.1 624.455   4
   6  -2  -3 3728.59 182.605   2
   6  -2  -3 3832.99 291.129   4
   6  -2  -2 25328.8 761.674   2
  -6   2   2 25940.9 759.966   2
   6  -2  -2 26632.6 904.762   4
   6  -2  -1 108.495 65.9421   2
   6  -2  -1 47.1121 73.9804   4
   6  -2   0 121.201 73.9868   2
   6  -2   0 16.3905 50.5649   4
   6  -2   0 13.2819 39.8523   3
   6  -2   1 1734.19 189.452   2
   6  -2   1 1973.51 128.196   3
   6  -2   1 1951.59 174.718   4
   6  -2   2 7.30962 78.3703   2
   6  -2   2-35.4456 46.3869   4
   6  -2   3 7589.33 324.775   4
   6  -2   3 7041.07 437.061   2
   6  -2   4 6109.32 415.255   2
   6  -2   5 3145.40 309.529   2
   6  -2   6 82.6242 99.8888   2
   6  -2   7 310.098 156.267   2
   6  -2   8 762.466 194.892   2
   6  -1 -12 131.106 103.489   4
   6  -1 -11 3301.87 349.062   4
   6  -1 -10 4397.46 392.287   4
   6  -1  -9 6623.23 468.416   4
   6  -1  -8 206.018 96.7276   4
   6  -1  -7 967.738 173.574   4
   6  -1  -6 183.804 109.288   4
   6  -1  -5 4060.93 318.693   4
   6  -1  -4 82211.2 1969.78   1
   6  -1  -4 82798.9 2238.64   4
   6  -1  -3 12175.0 451.407   1
   6  -1  -3 12582.0 564.109   4
   6  -1  -2 2703.46 183.366   2
  -6   1   2 2862.48 189.226   2
   6  -1  -2 2885.04 244.347   4
   6  -1  -1 41.6747 63.0543   4
   6  -1  -1-16.6108 52.8441   3
   6  -1  -1-4.80927 57.3788   2
   6  -1   0 1145.04 145.403   4
   6  -1   0 900.310 111.642   3
   6  -1   0 1182.14 144.564   2
   6  -1   1 3355.49 234.728   4
   6  -1   1 3817.08 281.059   2
   6  -1   2 2054.07 214.953   2
   6  -1   2 2291.36 182.273   4
   6  -1   3 510.290 130.434   2
   6  -1   4 2772.31 277.324   2
   6  -1   5 2305.48 268.393   2
   6  -1   6 4163.98 376.136   2
   6  -1   7 5729.68 462.354   2
   6  -1   8-45.1985 106.548   2
   6   0 -12 1806.11 267.187   4
   6   0 -11 86.7163 96.7457   4
   6   0 -10 20.2072 89.1045   4
   6   0  -9 667.033 163.128   4
   6   0  -8 4146.96 354.001   4
   6   0  -7 4222.40 346.038   4
   6   0  -6 2591.43 264.035   4
   6   0  -5 987.995 165.742   4
   6   0  -5 640.934 76.5301   1
   6   0  -4 17989.6 583.685   1
   6   0  -4 18474.7 746.104   4
   6   0  -3 6735.21 399.104   4
   6   0  -3 6201.96 310.346   1
   6   0  -3 6328.16 371.941   3
   6   0  -2 13598.0 593.813   4
   6   0  -2 14764.0 588.482   3
   6   0  -2 14110.6 547.684   1
   6   0  -1 197.767 87.0706   4
   6   0  -1 455.647 103.034   3
   6   0   0 931.324 136.590   4
   6   0   0 845.274 132.258   2
   6   0   1 812.215 124.166   4
   6   0   1 576.609 117.104   2
   6   0   2 797.794 153.124   2
   6   0   3 11416.6 585.982   2
   6   0   4 4059.96 348.172   2
   6   0   5 170.361 110.571   2
   6   0   6 1772.24 261.566   2
   6   0   7 1007.34 214.915   2
   6   1 -12 858.864 193.037   4
   6   1 -11 4238.15 393.167   4
   6   1 -10 561.392 148.009   4
   6   1  -9 4939.36 401.208   4
   6   1  -8 342.721 130.554   4
   6   1  -7 686.177 149.851   4
   6   1  -6 4062.69 334.269   4
   6   1  -5 262.078 105.789   4
   6   1  -5 175.224 64.4225   1
   6   1  -4 9127.52 485.719   4
   6   1  -4 8080.90 362.960   1
   6   1  -4 8165.87 461.024   3
   6   1  -3 4218.58 314.866   4
   6   1  -3 3867.20 256.308   1
   6   1  -3 3793.02 297.253   3
   6   1  -2 334.708 104.287   1
   6   1  -2 286.155 108.215   4
   6   1  -2 277.350 93.4982   3
   6   1  -1 4456.40 308.035   4
   6   1  -1 3938.83 290.411   1
   6   1  -1 4252.12 284.695   3
   6   1   0 5052.79 352.371   1
   6   1   1 449.527 137.299   1
   6   1   2 10.4122 69.8417   2
   6   1   3 90.9098 75.4044   2
   6   1   4 82.4908 88.2068   2
   6   1   5 5899.16 457.651   2
   6   1   6 631.433 179.291   2
   6   2 -12 2249.40 301.460   4
   6   2 -11 166.590 126.852   4
   6   2 -10 3613.46 358.193   4
   6   2  -9 1982.37 255.274   4
   6   2  -8 15792.8 757.281   4
   6   2  -7 5388.44 404.920   4
   6   2  -7 5673.45 422.528   3
   6   2  -6 2149.82 254.969   4
   6   2  -6 2232.71 257.502   3
   6   2  -5 556.493 140.689   4
   6   2  -5 327.063 118.623   3
   6   2  -5 365.376 87.0426   1
   6   2  -4 113.297 95.0385   4
   6   2  -4 40.5679 75.7943   3
   6   2  -4 4.71162 61.8178   1
   6   2  -3 208.864 97.7572   1
   6   2  -3 24.5369 73.5665   4
   6   2  -3 225.758 93.8864   3
   6   2  -2 1376.88 179.305   3
   6   2  -2 1294.04 171.950   1
   6   2  -1 3053.80 266.802   1
   6   2   0 1822.11 222.825   1
   6   2   1 6553.99 433.627   1
   6   2   2 262.981 139.184   1
   6   2   3 3441.99 340.311   1
   6   2   4 1206.09 241.187   1
   6   2   5 3986.64 400.704   1
   6   3 -11 1902.36 274.129   4
   6   3 -10 6867.60 509.635   4
   6   3 -10 7265.19 548.067   3
   6   3  -9 381.232 141.302   4
   6   3  -9 288.007 151.785   3
   6   3  -8 1721.02 241.385   4
   6   3  -8 2195.28 286.921   3
   6   3  -7 597.907 158.112   4
   6   3  -7 835.727 187.176   3
   6   3  -6 5950.01 430.625   4
   6   3  -6 6485.87 459.302   3
   6   3  -5 1017.76 176.426   4
   6   3  -5 940.893 175.050   3
   6   3  -5 1057.01 144.591   1
   6   3  -4 357.636 123.828   3
   6   3  -4 356.727 109.371   1
   6   3  -3 95.3906 96.7869   1
   6   3  -3 221.728 105.765   3
   6   3  -2 156.208 102.890   1
   6   3  -1 903.866 163.857   1
   6   3   0 9483.77 532.620   1
   6   3   1 916.333 185.215   1
   6   3   2 5807.81 442.358   1
   6   3   3 860.067 187.476   1
   6   3   4 343.476 144.246   1
   6   4 -10 2490.85 311.217   4
   6   4 -10 2695.33 341.968   3
   6   4  -9 1435.25 240.338   4
   6   4  -9 1106.60 222.833   3
   6   4  -8 3975.39 367.877   4
   6   4  -8 3820.49 390.985   3
   6   4  -7 4558.02 406.272   3
   6   4  -6 267.768 132.612   3
   6   4  -5 12.6927 77.1583   1
   6   4  -5 76.6409 108.048   3
   6   4  -4 2372.52 235.988   1
   6   4  -3 130.626 100.559   1
   6   4  -2 127.052 98.4208   1
   6   4  -1 1386.33 210.625   1
   6   4   0 8358.75 526.512   1
   6   4   1 23595.3 998.646   1
   6   4   2 1288.15 227.759   1
   6   4   3 2450.21 318.496   1
   6   5  -8-29.0847 115.281   3
   6   5  -7 1138.78 216.799   3
   6   5  -6 101.760 107.601   3
   6   5  -5 881.210 167.000   1
   6   5  -4 943.917 168.884   1
   6   5  -3 66.1735 93.7831   1
   6   5  -2 128.572 106.178   1
   6   5  -1 2015.82 260.065   1
   6   5   0 81.5064 117.104   1
   6   5   1 8043.54 555.328   1
   6   6  -5 23.8477 95.2360   1
   6   6  -4 4239.66 363.026   1
   6   6  -3 238.643 124.239   1
   6   6  -2 1499.28 242.927   1
   6   6  -1 233.038 149.482   1
   6   7  -4 3717.72 370.495   1
   7 -10  -1 3548.37 360.063   4
   7 -10   0 39.2346 87.8552   4
   7 -10   1-48.4952 135.598   4
   7 -10   1 166.238 101.512   2
   7 -10   2 256.010 120.027   2
   7 -10   3 446.501 147.366   2
   7 -10   4 908.054 209.964   2
   7  -9  -3 182.724 132.270   4
   7  -9  -2 433.501 141.682   4
   7  -9  -1 791.656 180.880   4
   7  -9   0 9630.58 569.910   4
   7  -9   1 403.244 115.628   4
   7  -9   1 270.093 108.290   2
   7  -9   2 9521.06 572.604   2
   7  -9   3-71.7578 96.0655   2
   7  -9   4 709.620 175.392   2
   7  -9   5 691.871 186.563   2
   7  -8  -5 1878.88 270.721   4
   7  -8  -4 869.781 193.057   4
   7  -8  -3 210.431 87.8684   4
   7  -8  -2 759.348 171.601   4
   7  -8  -1 55.4468 88.6863   4
   7  -8   0 18781.1 779.598   2
   7  -8   0 19180.9 819.892   4
   7  -8   1 11214.8 586.671   2
   7  -8   1 11572.0 583.207   4
   7  -8   2 1701.19 228.339   2
   7  -8   3 138.055 95.3844   2
   7  -8   4 1544.08 245.397   2
   7  -8   5 2264.31 299.026   2
   7  -8   6 1291.97 234.081   2
   7  -7  -7 1019.94 223.582   4
   7  -7  -6 37.0845 114.947   4
   7  -7  -5 27.9939 101.129   4
   7  -7  -4 996.983 189.374   4
   7  -7  -3 1323.08 218.906   4
   7  -7  -2 56.7974 78.5226   4
   7  -7  -1 65.5195 81.7015   4
   7  -7   0 320.967 131.521   4
   7  -7   0 478.692 125.769   2
   7  -7   1 6109.70 398.664   2
   7  -7   1 6320.09 397.422   4
   7  -7   2 4093.43 340.601   2
   7  -7   2 4835.19 332.254   4
   7  -7   3 236.991 109.637   2
   7  -7   4-7.05323 86.2972   2
   7  -7   5 445.478 144.350   2
   7  -7   6 890.318 193.656   2
   7  -6  -8 3667.51 380.361   4
   7  -6  -7 4650.84 422.976   4
   7  -6  -6 80.8959 117.352   4
   7  -6  -5 2063.21 262.404   4
   7  -6  -4 191.084 120.525   4
   7  -6  -3 686.818 154.746   4
   7  -6  -2 3990.55 336.852   4
   7  -6  -1 502.870 134.274   4
   7  -6  -1 592.340 116.011   2
   7  -6   0 5911.25 360.799   2
   7  -6   0 6552.18 406.902   4
   7  -6   1 208.992 90.2868   4
   7  -6   1 69.4888 70.2179   2
   7  -6   2-142.206 90.4553   4
   7  -6   2 99.7296 90.6739   2
   7  -6   3 3957.74 342.863   2
   7  -6   4 2393.29 271.888   2
   7  -6   5 113.719 114.359   2
   7  -6   6 697.579 169.311   2
   7  -6   7-137.013 139.274   2
   7  -5  -9 759.169 188.150   4
   7  -5  -8 5410.31 450.222   4
   7  -5  -7 156.612 117.768   4
   7  -5  -6 3021.01 314.224   4
   7  -5  -5 2528.81 280.155   4
   7  -5  -4 9775.87 555.028   4
   7  -5  -3 599.915 141.683   4
   7  -5  -2 1210.02 181.831   4
   7  -5  -1 157.558 60.0799   2
   7  -5  -1 342.463 98.3843   4
   7  -5   0 3573.64 263.121   2
   7  -5   0 3567.97 281.578   4
   7  -5   1 198.979 87.5205   2
   7  -5   1 219.787 104.803   4
   7  -5   2 5009.26 359.454   2
   7  -5   2 5209.39 315.835   4
   7  -5   3 1310.96 194.772   2
   7  -5   4 5323.23 403.738   2
   7  -5   5 1533.94 225.486   2
   7  -5   6 295.678 126.126   2
   7  -5   7 1589.72 256.486   2
   7  -4  -9 197.406 118.918   4
   7  -4  -8 191.778 118.467   4
   7  -4  -7 5237.70 417.596   4
   7  -4  -6 4017.99 364.098   4
   7  -4  -5 251.731 118.345   4
   7  -4  -4 46.7942 78.7126   4
   7  -4  -3 293.858 107.550   4
   7  -4  -2 4086.16 320.076   4
   7  -4  -1 1194.75 142.624   2
   7  -4  -1 1800.49 204.219   4
   7  -4   0 2332.18 217.532   2
   7  -4   0 2506.56 229.390   4
   7  -4   1 754.951 139.772   2
   7  -4   1 885.293 133.099   4
   7  -4   2-47.6648 74.6567   2
   7  -4   3 2926.73 284.082   2
   7  -4   4 8090.11 506.652   2
   7  -4   5 2770.76 309.029   2
   7  -4   6 6217.18 475.169   2
   7  -4   7 1880.41 274.040   2
   7  -3 -10 2246.34 298.353   4
   7  -3  -9 1679.76 262.936   4
   7  -3  -8 12135.3 679.799   4
   7  -3  -7 176.717 91.5258   4
   7  -3  -6 7110.82 475.831   4
   7  -3  -5 1913.38 237.846   4
   7  -3  -4 5005.95 372.958   4
   7  -3  -3 3106.52 289.590   4
   7  -3  -2 365.904 112.065   4
   7  -3  -1 77.6989 68.4411   2
   7  -3  -1-25.1416 87.4740   4
   7  -3   0 2333.36 217.103   2
   7  -3   0 2097.99 207.354   4
   7  -3   1 52.5104 79.8859   2
   7  -3   1 52.3433 75.8404   4
   7  -3   2 64.9193 88.6287   2
   7  -3   3 768.820 156.790   2
   7  -3   4 1644.20 231.814   2
   7  -3   5 37619.0 1359.31   2
   7  -3   6 3620.19 359.235   2
   7  -3   7 4078.90 402.758   2
   7  -2 -10 547.955 141.832   4
   7  -2  -9 6132.33 477.635   4
   7  -2  -8-46.7224 103.470   4
   7  -2  -7 3829.99 355.864   4
   7  -2  -6 9117.15 549.760   4
   7  -2  -5 3565.19 322.230   4
   7  -2  -4 8053.95 479.533   4
   7  -2  -3-62.4684 73.7857   4
   7  -2  -2 4.69973 84.7621   4
   7  -2  -1 1633.00 193.955   4
   7  -2  -1 1861.32 174.238   3
   7  -2  -1 1750.05 173.913   2
   7  -2   0 420.755 109.029   4
   7  -2   0 512.737 111.004   2
   7  -2   1 319.823 103.899   2
   7  -2   1 410.543 109.252   4
   7  -2   2 1628.94 207.149   2
   7  -2   3 2246.52 252.645   2
   7  -2   4 857.700 172.033   2
   7  -2   5 12294.4 673.081   2
   7  -2   6 1040.04 210.426   2
   7  -1 -10 647.539 181.622   4
   7  -1  -9 989.387 203.041   4
   7  -1  -8 74.8071 110.110   4
   7  -1  -7 241.812 114.826   4
   7  -1  -6 3738.38 339.814   4
   7  -1  -5 872.299 180.343   4
   7  -1  -4 7505.97 467.134   4
   7  -1  -3 1754.29 215.239   4
   7  -1  -2-4.54255 71.2627   4
   7  -1  -2 165.557 83.1147   3
   7  -1  -2 107.562 93.5492   1
   7  -1  -1 392.426 107.885   4
   7  -1  -1 289.657 85.0463   3
   7  -1  -1 372.273 92.3567   2
   7  -1   0 4677.58 310.837   4
   7  -1   0 3872.45 296.379   2
   7  -1   1 21.7132 53.8241   4
   7  -1   1 126.859 94.5889   2
   7  -1   2 2930.47 277.051   2
   7  -1   3-38.2057 90.2916   2
   7  -1   4 143.143 107.889   2
   7  -1   5 4918.90 425.572   2
   7  -1   6 1069.85 210.474   2
   7   0 -10 2431.28 303.453   4
   7   0  -9 4468.67 408.580   4
   7   0  -8 403.310 128.252   4
   7   0  -7 4862.69 409.932   4
   7   0  -6 3105.90 313.116   4
   7   0  -5 2327.37 263.466   4
   7   0  -4 76.5934 89.6989   4
   7   0  -4 213.817 107.299   3
   7   0  -3 3747.94 321.678   4
   7   0  -3 3917.25 263.250   1
   7   0  -3 4433.88 323.414   3
   7   0  -2 526.612 138.473   4
   7   0  -2 489.036 104.188   3
   7   0  -2 595.623 128.724   1
   7   0  -1 70.4076 70.9642   4
   7   0  -1 338.693 101.788   3
   7   0  -1 89.5816 84.2399   1
   7   0   0 8372.34 442.003   4
   7   0   0 7273.28 453.516   1
   7   0   1 9780.15 521.148   2
   7   0   2 1097.79 178.077   2
   7   0   3 649.669 162.445   2
   7   0   4 1727.80 238.577   2
   7   0   5 599.218 166.690   2
   7   1 -10 1097.35 221.877   4
   7   1  -9 882.655 186.042   4
   7   1  -8 88.4327 99.6552   4
   7   1  -7 41.1581 99.3468   4
   7   1  -6 650.287 153.611   4
   7   1  -6 418.677 137.709   3
   7   1  -5 1218.99 201.987   4
   7   1  -5 1773.26 232.255   3
   7   1  -4 3626.40 328.008   4
   7   1  -4 3730.09 322.462   3
   7   1  -3 2521.52 224.626   1
   7   1  -3 2558.38 267.352   4
   7   1  -3 2996.60 271.481   3
   7   1  -2 818.267 158.822   4
   7   1  -2 359.570 105.677   3
   7   1  -2 420.988 114.652   1
   7   1  -1 3775.25 304.245   1
   7   1   0 305.538 119.270   1
   7   1   1 2374.62 274.377   1
   7   1   2 52.4803 111.290   1
   7   1   3 219.290 148.027   1
   7   1   4 161.243 142.585   1
   7   1   4-7.87957 99.8081   2
   7   1   5 45.9674 106.106   2
   7   2  -9 2143.26 293.852   4
   7   2  -9 2084.60 290.066   3
   7   2  -8 1047.75 207.004   4
   7   2  -8 1094.72 221.118   3
   7   2  -7 4043.45 376.099   4
   7   2  -7 3325.54 344.313   3
   7   2  -6 1452.54 229.990   4
   7   2  -6 1167.73 204.565   3
   7   2  -5 912.120 171.467   4
   7   2  -5 1093.60 191.958   3
   7   2  -4 2020.79 247.311   4
   7   2  -4 1731.75 229.652   3
   7   2  -3 9655.05 540.031   4
   7   2  -3 8897.21 473.946   1
   7   2  -3 10446.0 548.933   3
   7   2  -2 1522.50 200.415   1
   7   2  -1 25.1340 93.6920   1
   7   2   0 482.869 143.701   1
   7   2   1 822.536 186.789   1
   7   2   2 653.674 173.552   1
   7   2   3 162.125 126.514   1
   7   3  -9 280.799 164.149   3
   7   3  -8 139.565 133.313   4
   7   3  -8 45.1536 134.731   3
   7   3  -7 1508.20 248.198   4
   7   3  -7 2135.85 297.233   3
   7   3  -6 653.526 161.705   4
   7   3  -6 468.630 153.596   3
   7   3  -5 6668.71 477.563   3
   7   3  -4 1478.44 223.129   3
   7   3  -3 807.781 161.129   1
   7   3  -2 389.125 143.579   1
   7   3  -1 1231.30 204.522   1
   7   3   0 2237.98 280.284   1
   7   3   1 869.262 193.180   1
   7   3   2 39.9334 117.733   1
   7   4  -7 421.298 147.394   3
   7   4  -6 928.802 207.998   3
   7   4  -2 702.042 175.694   1
   7   4  -1 936.012 195.479   1
   7   4   0 74.6370 135.899   1
   7   5  -2 41.0418 119.148   1
   8  -9  -2 1243.66 223.301   4
   8  -9  -1 529.446 158.091   4
   8  -9   0 7676.09 517.976   4
   8  -8  -3 16.6344 103.670   4
   8  -8  -2 3135.07 333.101   4
   8  -8  -1 263.257 133.721   4
   8  -8   0 6031.91 444.847   4
   8  -8   3 915.068 191.768   2
   8  -8   4 3241.12 343.900   2
   8  -7  -5 2112.63 286.160   4
   8  -7  -4 61.9796 116.021   4
   8  -7  -3 3523.40 356.007   4
   8  -7  -2 1052.47 192.755   4
   8  -7  -1 270.900 133.548   4
   8  -7   0 474.718 138.072   4
   8  -7   3 67.0862 96.6617   2
   8  -7   4 3013.06 328.568   2
   8  -7   5 6133.91 484.931   2
   8  -6  -6 568.077 166.163   4
   8  -6  -5 1010.83 211.060   4
   8  -6  -4 353.895 124.600   4
   8  -6  -3 53.0510 106.004   4
   8  -6  -2 927.652 177.406   4
   8  -6  -1 456.107 126.703   4
   8  -6   0 4814.10 357.457   4
   8  -6   3 525.957 160.569   2
   8  -6   4 159.461 111.896   2
   8  -6   5 1487.16 241.914   2
   8  -5  -7 97.6215 107.946   4
   8  -5  -6 4447.71 401.912   4
   8  -5  -5 490.063 160.955   4
   8  -5  -4 1994.30 256.385   4
   8  -5  -3 4011.47 356.619   4
   8  -5  -2 1099.60 192.388   4
   8  -5  -1 8.58044 79.2614   4
   8  -5   0 1606.96 206.437   4
   8  -5   2 12.9963 79.0290   2
   8  -5   3 1660.93 231.017   2
   8  -5   4 133.223 140.521   2
   8  -5   5 695.466 177.919   2
   8  -4  -7 2800.06 332.037   4
   8  -4  -6 3138.80 330.642   4
   8  -4  -5 23.6150 88.5146   4
   8  -4  -4 802.093 172.739   4
   8  -4  -3 1347.35 203.859   4
   8  -4  -2 597.916 142.406   4
   8  -4  -1 6072.30 412.274   4
   8  -4   0 1363.67 187.347   4
   8  -4   2 1435.86 214.052   2
   8  -4   3 3049.27 316.893   2
   8  -4   4 1268.40 230.320   2
   8  -4   5 83.5387 118.175   2
   8  -3  -8 587.389 177.102   4
   8  -3  -7 781.182 194.860   4
   8  -3  -6 5063.98 427.831   4
   8  -3  -5 3711.34 356.877   4
   8  -3  -4 5605.98 432.477   4
   8  -3  -3 56.2418 94.6127   4
   8  -3  -2 39.8474 73.4333   4
   8  -3  -1 390.686 123.064   4
   8  -3   0 1482.00 193.445   4
   8  -3   2 319.943 121.654   2
   8  -3   3 142.009 102.937   2
   8  -3   4 13.8886 94.9860   2
   8  -3   5 1344.61 234.178   2
   8  -2  -8 814.172 206.134   4
   8  -2  -7 1360.09 238.816   4
   8  -2  -6 11115.7 645.207   4
   8  -2  -5 10378.8 608.130   4
   8  -2  -4 5583.53 421.614   4
   8  -2  -3 10018.9 566.247   4
   8  -2  -2 714.862 154.952   4
   8  -2  -1 219.159 101.917   4
   8  -2   0 253.135 90.8302   4
   8  -2   2 1183.09 207.010   2
   8  -2   3 1567.25 234.958   2
   8  -2   4 2542.46 305.708   2
   8  -2   5 91.9077 123.403   2
   8  -1  -8 303.261 152.495   4
   8  -1  -7 1425.44 241.253   4
   8  -1  -6 4467.65 401.637   4
   8  -1  -5 27789.2 1108.43   4
   8  -1  -4 1049.08 189.220   4
   8  -1  -4 1054.41 178.527   3
   8  -1  -3 62.8303 79.8913   4
   8  -1  -2-120.901 93.3325   4
   8  -1  -1 594.752 149.530   4
   8  -1   2 1271.20 203.695   2
   8  -1   3-53.6710 89.2153   2
   8  -1   4 118.172 129.644   2
   8   0  -7 51.7640 105.329   4
   8   0  -6 90.1350 104.334   4
   8   0  -6 244.722 129.468   3
   8   0  -5 712.083 169.287   4
   8   0  -5 1149.61 206.992   3
   8   0  -4 2515.66 288.643   4
   8   0  -4 2104.01 251.900   3
   8   0  -3 6018.28 433.295   4
   8   0  -2 3201.57 308.644   4
   8   0  -1 133.540 90.1951   4
   8   0   0 170.131 112.586   1
   8   0   1 290.615 144.448   1
   8   0   2 1678.69 257.524   1
   8   0   3 1155.75 213.994   2
   8   0   3 1447.51 257.259   1
   8   1  -8 574.486 182.310   3
   8   1  -7 577.259 161.295   3
   8   1  -6 74.9016 119.118   4
   8   1  -6 10.9306 99.0784   3
   8   1  -5 1352.72 219.097   4
   8   1  -5 1049.57 204.911   3
   8   1  -4 1345.81 222.892   4
   8   1  -3 757.684 184.792   4
   8   1   0 524.400 154.071   1
   8   1   1 1020.89 215.553   1
   8   1   2 94.5372 144.061   1
   8   2  -7 271.467 156.571   3
   8   2  -6 204.338 130.838   3
   8   2  -5 1519.81 240.346   4
   8   2  -5 1655.34 251.609   3
   8   2   1 270.234 159.850   1
   8   3  -6 1439.18 250.717   3
   8   3  -5 126.754 134.757   3
   9  -7  -2 567.057 177.585   4
   9  -6  -3 1042.06 208.679   4
   9  -6  -2 514.599 149.665   4
   9  -5  -4 424.887 161.130   4
   9  -5  -3 612.923 168.123   4
   9  -5  -2 753.412 177.072   4
   9  -4  -5-38.8721 95.9169   4
   9  -4  -4 107.862 112.890   4
   9  -4  -3 964.891 195.057   4
   9  -4  -2 1321.49 216.462   4
   9  -3  -5 170.670 107.882   4
   9  -3  -4 1379.58 225.643   4
   9  -3  -3 5.87740 99.2237   4
   9  -3  -2 130.115 89.1194   4
   9  -2  -5 4112.74 395.443   4
   9  -2  -4 1770.66 260.322   4
   9  -2  -3-28.3366 88.8674   4
   9  -2  -2 1756.64 230.829   4
   9  -1  -4-148.277 109.124   4
   9  -1  -3 230.145 97.7422   4
   9   0  -3 1106.62 220.897   4
   0   0   0    0.00    0.00   0
TITL GM374372b_analytical in P-1
REM P-1 (#2 in standard setting)
CELL 0.71073   6.967889   9.242468  11.799037 100.2416  99.6981 107.1269
ZERR    2.00   0.000902   0.001234   0.001025   0.0090   0.0089   0.0116
LATT  1
SFAC C H N O Si
UNIT 28.00 18.00 2.00 4.00 2.00
TREF
HKLF 4
END
;
_shelx_hkl_checksum     19834
_shelx_res_file
;
TITL Graeme_372b in P-1 #2
CELL 0.71073 6.96789 9.24247 11.79904 100.2416 99.6981 107.1269
ZERR 2 0.0009 0.00123 0.00103 0.009 0.0089 0.0116
LATT 1
SFAC C H N O Si
UNIT 30 30 2 4 2
L.S. 20
PLAN  20
list 4
bond $h
htab
REM reset to P-1 #2
BOND
MORE -1
fmap 2
acta
CONF
REM <HKL>C:/Documents%20and%20Settings/Graeme%20M/My%20Documents/China_Acta_Cr
REM yst_E/GM374372b/olex2_Graeme_372b/GM374372b_analytical.hkl</HKL>
WGHT    0.041500    0.346900
FVAR       7.03525
C1    1    0.248527    0.631776    0.448381    11.00000    0.01760    0.02789 =
         0.02397    0.01384    0.00930    0.01265
C2    1    0.192947    0.466294    0.411366    11.00000    0.01245    0.02615 =
         0.02120    0.00861    0.00627    0.00850
C3    1    0.111240    0.375427    0.292628    11.00000    0.01932    0.03494 =
         0.01914    0.00764    0.00355    0.00814
AFIX  43
H3    2    0.087480    0.423948    0.231628    11.00000   -1.20000
AFIX   0
C4    1    0.067513    0.217833    0.267574    11.00000    0.02280    0.03719 =
         0.02133   -0.00120    0.00301    0.00656
AFIX  43
H4    2    0.014684    0.160580    0.189329    11.00000   -1.20000
AFIX   0
C5    1    0.100096    0.140040    0.356589    11.00000    0.02562    0.02405 =
         0.03503    0.00156    0.00649    0.00706
AFIX  43
H5    2    0.066073    0.032106    0.337611    11.00000   -1.20000
AFIX   0
C6    1    0.181864    0.222994    0.471197    11.00000    0.02114    0.02393 =
         0.02804    0.00932    0.00674    0.00927
AFIX  43
H6    2    0.204846    0.171093    0.530090    11.00000   -1.20000
AFIX   0
C7    1    0.232409    0.387405    0.501912    11.00000    0.01234    0.02382 =
         0.02119    0.00737    0.00645    0.00772
C8    1    0.325732    0.474928    0.621588    11.00000    0.01597    0.02639 =
         0.01989    0.01004    0.00776    0.01135
C9    1    0.374547    0.635203    0.650525    11.00000    0.02173    0.02618 =
         0.01934    0.00335    0.00648    0.01027
AFIX  43
H9    2    0.432890    0.691160    0.728764    11.00000   -1.20000
AFIX   0
C10   1    0.336874    0.713116    0.563290    11.00000    0.02327    0.02295 =
         0.02669    0.00729    0.01046    0.01238
AFIX  43
H10   2    0.371960    0.821118    0.583222    11.00000   -1.20000
AFIX   0
C11   1    0.375551    0.397427    0.712197    11.00000    0.01962    0.02670 =
         0.02082    0.00537    0.00702    0.01051
C12   1    0.421598    0.335387    0.788775    11.00000    0.02482    0.02741 =
         0.02168    0.00829    0.00783    0.01101
C13   1    0.475742    0.038109    0.830303    11.00000    0.03960    0.02406 =
         0.02722    0.00576    0.00985    0.01128
AFIX 137
H13A  2    0.352966   -0.014178    0.768210    11.00000   -1.50000
H13B  2    0.482292   -0.023651    0.887295    11.00000   -1.50000
H13C  2    0.594923    0.052273    0.797289    11.00000   -1.50000
AFIX   0
C14   1    0.251757    0.208938    0.978939    11.00000    0.04096    0.04378 =
         0.03735    0.01971    0.02169    0.02151
AFIX 137
H14A  2    0.123361    0.169858    0.920321    11.00000   -1.50000
H14B  2    0.264672    0.308317    1.026930    11.00000   -1.50000
H14C  2    0.254684    0.136931    1.028132    11.00000   -1.50000
AFIX   0
C15   1    0.721684    0.344310    1.009373    11.00000    0.03642    0.02959 =
         0.02818    0.00664   -0.00041    0.01000
AFIX 137
H15A  2    0.750657    0.285990    1.065835    11.00000   -1.50000
H15B  2    0.716114    0.442066    1.050139    11.00000   -1.50000
H15C  2    0.828694    0.363261    0.966667    11.00000   -1.50000
AFIX   0
N1    3    0.216501    0.728462    0.364807    11.00000    0.02940    0.03518 =
         0.03128    0.01861    0.01576    0.01927
O1    4    0.090286    0.669758    0.270722    11.00000    0.03899    0.05583 =
         0.04005    0.02903   -0.00074    0.01672
O2    4    0.321282    0.867429    0.395463    11.00000    0.08895    0.02870 =
         0.04466    0.01985    0.01286    0.01875
SI1   5    0.470019    0.231640    0.904157    11.00000    0.02517    0.02224 =
         0.01693    0.00766    0.00518    0.00972
HKLF 4
REM  Graeme_372b in P-1 #2
REM R1 =  0.0439 for    2621 Fo > 4sig(Fo)  and  0.0550 for all    3112 data
REM    175 parameters refined using      0 restraints
END
WGHT      0.0415      0.3469
REM No hydrogen bonds found for HTAB generation
REM Highest difference peak  0.356,  deepest hole -0.225,  1-sigma level  0.050
Q1    1   0.4432  0.2774  0.8420  11.00000  0.05    0.36
Q2    1   0.1812  0.8372  0.4025  11.00000  0.05    0.34
Q3    1   0.5963  0.2821  0.9676  11.00000  0.05    0.32
Q4    1   0.4697  0.1192  0.8733  11.00000  0.05    0.30
Q5    1   0.2892  0.4314  0.5605  11.00000  0.05    0.29
Q6    1   0.3459  0.3107  0.7226  11.00000  0.05    0.29
Q7    1   0.2289  0.4266  0.4589  11.00000  0.05    0.28
Q8    1   0.1276  0.4159  0.3634  11.00000  0.05    0.25
Q9    1   0.3506  0.2163  0.9414  11.00000  0.05    0.24
Q10   1   0.2601  0.6635  0.5155  11.00000  0.05    0.24
Q11   1   0.3469  0.5625  0.6335  11.00000  0.05    0.24
Q12   1   0.3936  0.4167  0.7805  11.00000  0.05    0.22
Q13   1   0.2062  0.1983  0.4105  11.00000  0.05    0.22
Q14   1   0.3301  0.6736  0.5033  11.00000  0.05    0.21
Q15   1   0.1933  0.3061  0.4836  11.00000  0.05    0.21
Q16   1   0.1871  0.5403  0.4265  11.00000  0.05    0.21
Q17   1   0.3698  0.6609  0.5974  11.00000  0.05    0.21
Q18   1   0.0668  0.1840  0.3175  11.00000  0.05    0.21
Q19   1   0.4673  0.4236  0.7622  11.00000  0.05    0.19
Q20   1   0.3464  0.4082  0.6628  11.00000  0.05    0.18
;
_shelx_res_checksum     94911
