# Supplementary material for: Crystal structure of 1-nitro-4-(tri­methyl­silylethyn­yl)naphthalene
Source: Acta Crystallogr E Crystallogr Commun. 2015 Apr 15;71(Pt 5):o311–2. doi: 10.1107/S2056989015007173 (PMC4420069; doi:10.1107/S2056989015007173)
Supplement: Supplementary file 2 [file e-71-0o311-Isup2.hkl]

#
# h,k,l, Fc-squared, Fo-squared, sigma(Fo-squared), status flag
#
data_I
_shelx_title ' Graeme372b'
_shelx_refln_list_code          4   
_shelx_F_calc_maximum      116.79
_exptl_crystal_F_000       284.00
_reflns_d_resolution_high  0.7291

loop_
 _space_group_symop_operation_xyz
 'x, y, z'
 '-x, -y, -z'

_cell_length_a     6.9679
_cell_length_b     9.2425
_cell_length_c    11.7990
_cell_angle_alpha 100.242
_cell_angle_beta   99.698
_cell_angle_gamma 107.127

_shelx_F_squared_multiplier     1.000

loop_
 _refln_index_h
 _refln_index_k
 _refln_index_l
 _refln_F_squared_calc
 _refln_F_squared_meas
 _refln_F_squared_sigma
 _refln_observed_status
   1   0   0        771.06        737.62         8.68 o
   2   0   0        578.51        635.86         7.22 o
   3   0   0        116.72        120.22         2.28 o
   4   0   0         26.71         23.30         1.08 o
   5   0   0         81.92         79.72         2.83 o
   6   0   0         17.82         17.96         1.92 o
   7   0   0        151.21        159.12        11.10 o
   8   0   0          1.44          3.44         2.27 o
  -7   1   0         80.58         86.75         8.13 o
  -6   1   0         21.58         21.41         1.75 o
  -5   1   0         34.36         33.36         1.74 o
  -4   1   0        166.76        170.74         3.48 o
  -3   1   0        238.77        254.75         4.14 o
  -2   1   0       2623.94       2635.65        30.02 o
  -1   1   0         42.58         35.97         0.97 o
   0   1   0       1780.75       1701.24        38.51 o
   1   1   0         10.60         11.68         0.61 o
   2   1   0        121.86        139.10         2.61 o
   3   1   0        680.66        744.13         9.03 o
   4   1   0        548.55        551.06         9.56 o
   5   1   0        330.73        337.71        11.95 o
   6   1   0        104.44        102.09         7.12 o
   7   1   0          6.93          6.17         2.41 o
   8   1   0          7.36         10.60         3.11 o
  -8   2   0          3.46          5.11         1.84 o
  -7   2   0          8.85          9.51         1.57 o
  -6   2   0          0.99          0.79         0.62 o
  -5   2   0        227.52        237.98         6.58 o
  -4   2   0         22.67         17.42         0.98 o
  -3   2   0        178.40        183.05         3.29 o
  -2   2   0        373.48        375.88         8.21 o
  -1   2   0        156.09        137.62         3.55 o
   0   2   0       3268.68       3180.50        72.14 o
   1   2   0        121.32        115.26         3.79 o
   2   2   0        374.08        396.64         7.58 o
   3   2   0        111.66        101.59         3.89 o
   4   2   0        152.89        138.95         7.31 o
   5   2   0          5.00          8.06         2.18 o
   6   2   0         39.30         36.81         4.50 o
   7   2   0          4.28          9.76         2.90 o
  -8   3   0         29.98         29.94         3.91 o
  -7   3   0         41.66         44.78         3.03 o
  -6   3   0          3.70         14.06         1.69 o
  -5   3   0        101.91         97.74         4.48 o
  -4   3   0          0.28          0.91         0.80 o
  -3   3   0          2.77          1.61         0.50 o
  -2   3   0        165.35        181.16         4.80 o
  -1   3   0         21.19         32.25         1.62 o
   0   3   0        269.49        301.16         9.49 o
   1   3   0        168.86        194.64        13.42 o
   2   3   0         26.17         24.62         1.83 o
   3   3   0         31.21         33.47         3.41 o
   4   3   0         40.83         46.12         4.27 o
   5   3   0        117.29        106.31         7.18 o
   6   3   0        182.79        191.61        10.76 o
   7   3   0         39.80         45.22         5.66 o
  -8   4   0         21.30         27.55         3.79 o
  -7   4   0         52.04         48.85         3.19 o
  -6   4   0        221.67        215.49         6.68 o
  -5   4   0         15.79         14.54         1.58 o
  -4   4   0        250.91        233.22         9.32 o
  -3   4   0        504.54        499.21        10.41 o
  -2   4   0         22.94         26.16         1.65 o
  -1   4   0       2893.26       3056.39        50.32 o
   0   4   0         20.90         54.32         3.91 o
   1   4   0        336.42        387.38        12.88 o
   2   4   0        381.90        379.52        13.42 o
   3   4   0        224.34        222.03        10.18 o
   4   4   0        201.97        213.40        10.57 o
   5   4   0          0.01          1.71         2.25 o
   6   4   0        176.28        168.88        10.64 o
   7   4   0          0.19          1.51         2.75 o
  -8   5   0         28.25         32.47         4.17 o
  -7   5   0         69.16         72.15         3.88 o
  -6   5   0        124.40        120.75         4.96 o
  -5   5   0         73.05         70.77         3.46 o
  -4   5   0         83.07         84.81         3.69 o
  -3   5   0        150.04        154.45         4.92 o
  -2   5   0          2.25          5.01         0.94 o
  -1   5   0        188.58        237.62         9.13 o
   0   5   0        176.72        181.66         8.02 o
   1   5   0        351.86        348.93        12.67 o
   2   5   0        194.73        182.95         8.94 o
   3   5   0         78.15         65.55         5.57 o
   4   5   0         48.84         57.42         5.56 o
   5   5   0         12.64         13.97         3.57 o
   6   5   0          1.32          1.65         2.37 o
  -8   6   0         96.27         97.26         7.22 o
  -7   6   0        127.20        125.46         6.47 o
  -6   6   0        104.93        105.47         4.71 o
  -5   6   0         25.31         24.24         2.16 o
  -4   6   0        223.90        217.99         9.67 o
  -3   6   0        305.88        301.22        11.63 o
  -2   6   0         72.07         70.83         4.74 o
  -1   6   0        450.83        443.97        15.08 o
   0   6   0          1.20         15.38         2.70 o
   1   6   0          7.45          9.35         2.44 o
   2   6   0         13.42         15.53         2.87 o
   3   6   0         12.73         13.32         3.04 o
   4   6   0          4.99          8.26         2.90 o
   5   6   0         31.33         36.10         5.36 o
  -8   7   0          2.23          9.59         2.79 o
  -7   7   0          6.18          8.30         1.84 o
  -6   7   0         89.83         97.74         4.80 o
  -5   7   0          5.85          6.91         1.47 o
  -3   7   0          3.05          1.98         1.44 o
  -2   7   0        101.78         93.47         6.01 o
  -1   7   0         49.25         42.30         4.17 o
   0   7   0        231.05        217.12        10.44 o
   1   7   0         28.01         25.70         3.60 o
   2   7   0          2.94          2.71         2.10 o
   3   7   0        114.32        115.55         8.30 o
   4   7   0         20.75         25.12         4.23 o
  -8   8   0        117.67        121.87         8.99 o
  -7   8   0        379.56        383.33        11.41 o
  -6   8   0          0.27          1.21         1.15 o
  -5   8   0         21.84         27.46         2.82 o
  -4   8   0        115.27        113.73         7.40 o
  -3   8   0          3.20          2.29         1.76 o
  -2   8   0          1.04          5.02         2.03 o
  -1   8   0        164.24        166.19         9.19 o
   1   8   0          3.77          2.76         2.30 o
   2   8   0          9.29          9.17         2.69 o
   3   8   0          1.58          4.36         2.46 o
  -8   9   0        174.18        155.09        10.47 o
  -7   9   0        191.29        194.58        11.51 o
  -6   9   0         44.63         43.40         3.60 o
  -5   9   0         30.66         39.47         4.82 o
  -4   9   0          1.15         -0.29         1.76 o
  -3   9   0          0.25          0.68         1.93 o
  -2   9   0        178.22        162.12         9.48 o
  -1   9   0         21.49         28.59         3.97 o
   0   9   0         33.91         44.79         5.43 o
   1   9   0          5.86          1.39         2.11 o
   2   9   0          8.65         11.97         3.64 o
  -7  10   0          1.21          0.79         1.78 o
  -6  10   0          1.72          4.27         1.72 o
  -5  10   0        151.01        151.62         9.89 o
  -4  10   0        141.33        156.04         9.89 o
  -3  10   0         98.77        106.79         8.04 o
  -2  10   0         46.26         44.32         5.26 o
  -1  10   0         32.06         40.28         5.17 o
   0  10   0         32.41         34.10         5.16 o
   1  10   0          0.34          5.27         2.87 o
  -6  11   0          0.10          0.23         1.43 o
  -5  11   0         48.34         60.08         6.59 o
  -4  11   0          0.36          3.27         2.43 o
  -3  11   0          3.49          3.69         2.53 o
  -2  11   0         41.39         42.88         5.59 o
  -1  11   0         93.23         99.71         8.57 o
   1 -11   1         44.90         46.25         5.72 o
   2 -11   1          2.27          4.50         2.70 o
   3 -11   1          0.16          2.19         1.90 o
   4 -11   1         29.33         32.12         4.84 o
   6 -11   1          5.38          5.68         1.82 o
  -1 -10   1         45.71         45.91         5.83 o
   0 -10   1         74.24         72.68         6.95 o
   1 -10   1        183.18        174.16        10.68 o
   2 -10   1        116.43        131.93         9.07 o
   3 -10   1         35.27         45.57         5.48 o
   4 -10   1          1.74          4.41         2.52 o
   6 -10   1         43.85         52.29         9.71 o
   7 -10   1          2.45          1.50         2.17 o
  -3  -9   1          1.10         -1.82         2.59 o
  -2  -9   1          6.77         10.77         3.31 o
  -1  -9   1          0.31          2.20         2.52 o
   0  -9   1         80.25         70.44         6.45 o
   1  -9   1         12.20          6.95         2.43 o
   2  -9   1         50.41         46.55         4.93 o
   3  -9   1          0.02          0.68         1.97 o
   4  -9   1        124.17        135.00         8.67 o
   5  -9   1        105.34        110.08         7.44 o
   6  -9   1        164.77        171.81         7.26 o
   7  -9   1          9.25          6.86         1.60 o
  -4  -8   1          0.14          0.03         2.27 o
  -3  -8   1          0.03          4.08         2.48 o
  -2  -8   1        187.59        162.86        10.09 o
  -1  -8   1         75.66         71.02         6.23 o
   0  -8   1         24.85         17.52         3.14 o
   1  -8   1         14.19         14.19         2.92 o
   2  -8   1        221.14        219.07        10.53 o
   4  -8   1         11.49         12.16         2.59 o
   5  -8   1        442.77        443.88        12.00 o
   6  -8   1        144.93        129.49         7.34 o
   7  -8   1        226.37        230.27         8.36 o
  -5  -7   1         79.53         75.74         7.51 o
  -4  -7   1         13.13         13.29         3.23 o
  -3  -7   1          0.01          4.50         2.57 o
  -2  -7   1        222.62        202.79        10.71 o
  -1  -7   1        125.18        115.89         7.54 o
   0  -7   1        135.84        141.71         8.08 o
   1  -7   1         26.12         30.12         3.46 o
   2  -7   1         33.51         30.45         3.54 o
   3  -7   1          1.25          3.03         1.74 o
   5  -7   1        112.94        109.09         4.92 o
   6  -7   1         61.45         60.88         3.70 o
   7  -7   1        135.05        125.61         5.69 o
  -6  -6   1          3.95          4.71         3.02 o
  -5  -6   1          0.00          3.44         2.76 o
  -4  -6   1          1.96          6.60         2.51 o
  -3  -6   1         77.46         86.52         6.61 o
  -2  -6   1        112.92        114.98         7.26 o
  -1  -6   1        333.18        338.48        13.13 o
   1  -6   1        225.13        211.52         9.11 o
   2  -6   1        665.88        652.15        19.76 o
   3  -6   1        150.99        148.66         7.45 o
   4  -6   1        283.53        276.22        11.24 o
   5  -6   1        203.20        207.92        13.33 o
   6  -6   1         59.00         64.63         3.64 o
   7  -6   1          2.95          2.64         1.41 o
  -6  -5   1         41.23         40.73         5.25 o
  -5  -5   1         58.42         67.74         6.20 o
  -4  -5   1         29.67         28.07         3.96 o
  -3  -5   1          2.60          3.75         1.98 o
  -2  -5   1          7.11          7.81         2.14 o
  -1  -5   1          0.98         -0.48         1.22 o
   0  -5   1         23.76         16.35         2.25 o
   1  -5   1          4.30          1.71         1.18 o
   2  -5   1         33.26         41.85         3.45 o
   3  -5   1        239.43        257.09         9.96 o
   4  -5   1        183.86        158.71         7.85 o
   5  -5   1         64.28         57.34         3.10 o
   6  -5   1         37.35         33.85         2.52 o
   7  -5   1          3.86          4.21         1.36 o
  -7  -4   1         20.52         18.91         3.95 o
  -6  -4   1         27.17         28.01         4.26 o
  -5  -4   1          7.57          5.33         2.08 o
  -4  -4   1         17.61         16.58         2.95 o
  -3  -4   1          8.45          5.44         1.86 o
  -2  -4   1          1.81          8.76         1.93 o
  -1  -4   1       1699.19       1785.84        44.08 o
   0  -4   1         48.19         54.05         2.59 o
   1  -4   1        306.22        283.13        12.46 o
   2  -4   1        214.26        222.66         5.78 o
   3  -4   1        107.30        114.14         3.99 o
   4  -4   1        283.32        278.12        11.55 o
   5  -4   1        184.42        179.36         5.69 o
   6  -4   1         66.80         64.20         3.41 o
   7  -4   1         17.65         16.74         1.95 o
  -7  -3   1         26.39         24.88         4.13 o
  -6  -3   1         15.19         18.26         3.31 o
  -5  -3   1         22.26         25.93         3.62 o
  -4  -3   1          1.69          2.39         1.34 o
  -3  -3   1        257.47        292.27        10.88 o
  -2  -3   1        136.63        140.23         3.84 o
  -1  -3   1        294.69        321.58         9.33 o
   0  -3   1         90.90         86.79         2.95 o
   1  -3   1         37.72         30.49         2.35 o
   2  -3   1        338.02        368.65        11.15 o
   3  -3   1        129.38        122.17         3.76 o
   4  -3   1          0.01          0.87         0.54 o
   5  -3   1        224.32        215.34         8.44 o
   6  -3   1        221.24        222.37         5.01 o
   7  -3   1          0.01          1.06         1.11 o
  -7  -2   1          0.83          0.51         1.89 o
  -6  -2   1         59.26         61.70         5.39 o
  -5  -2   1         32.27         39.68         3.98 o
  -4  -2   1        571.59        559.52        12.33 o
  -3  -2   1        271.87        277.67         5.01 o
  -2  -2   1         34.19         35.66         1.36 o
  -1  -2   1          1.87          1.22         0.44 o
   0  -2   1         17.85         14.86         1.43 o
   1  -2   1       3677.07       3678.33        83.25 o
   2  -2   1         33.81         46.25         1.80 o
   3  -2   1         21.29         23.05         1.35 o
   4  -2   1          6.06          6.96         0.73 o
   5  -2   1        116.20        117.33         3.35 o
   6  -2   1         39.22         38.75         1.83 o
   7  -2   1          7.72          7.45         1.52 o
  -7  -1   1         94.94         76.28         6.15 o
  -6  -1   1         89.48         85.21         3.43 o
  -5  -1   1        113.87        117.64         3.77 o
  -4  -1   1         15.47         19.19         1.19 o
  -3  -1   1         10.68         14.58         0.83 o
  -2  -1   1         61.36         75.28         1.63 o
  -1  -1   1        191.94        211.01         3.58 o
   0  -1   1         75.49         62.11         1.65 o
   1  -1   1        858.98        768.23        18.68 o
   2  -1   1         94.76        165.95         6.39 o
   3  -1   1         14.58         15.97         0.69 o
   4  -1   1        194.79        204.46         3.39 o
   5  -1   1        320.00        315.86         5.42 o
   6  -1   1         70.76         71.92         4.66 o
   7  -1   1          1.06          1.21         1.06 o
  -8   0   1          0.33          2.70         1.82 o
  -7   0   1          2.08          3.15         1.59 o
  -6   0   1          5.17          6.89         2.61 o
  -5   0   1        116.85        110.96         3.40 o
  -4   0   1       1177.05       1173.28        13.46 o
  -3   0   1        301.66        301.33         4.98 o
  -2   0   1      13640.66      14290.29       158.31 o
  -1   0   1        232.49        227.93         6.41 o
   0   0   1       1938.99       1845.10        41.34 o
   1   0   1       1924.46       1828.43        23.93 o
   2   0   1        653.54        734.48        10.06 o
   3   0   1         92.66         84.34         2.09 o
   4   0   1          3.39          2.15         0.61 o
   5   0   1        180.89        176.14         5.73 o
   6   0   1         10.53         14.30         2.38 o
   7   0   1        207.04        197.60        10.53 o
   8   0   1          6.46          5.87         2.92 o
  -8   1   1          5.34         12.02         3.02 o
  -7   1   1          6.48          7.07         1.09 o
  -6   1   1          0.02          0.10         0.67 o
  -5   1   1         72.21         72.26         3.35 o
  -4   1   1        487.79        524.05         7.60 o
  -3   1   1        103.20         93.92         2.48 o
  -2   1   1       4816.95       4926.72        55.26 o
  -1   1   1        255.08        249.03         4.35 o
   0   1   1       2782.12       2748.92        61.98 o
   1   1   1       3548.87       3538.35        80.43 o
   2   1   1       1998.93       2155.63        28.89 o
   3   1   1        491.03        531.50        15.23 o
   4   1   1        126.55        119.36         6.92 o
   5   1   1          4.07          5.71         1.73 o
   6   1   1          5.16          9.08         2.77 o
   7   1   1         41.09         47.98         5.54 o
   8   1   1         19.20         20.63         4.36 o
  -8   2   1          0.59          4.43         2.06 o
  -7   2   1         31.31         35.57         2.10 o
  -6   2   1          0.70          1.61         0.99 o
  -5   2   1        114.08        109.02         3.17 o
  -4   2   1        436.01        432.29         6.50 o
  -3   2   1         68.98         84.57         1.97 o
  -2   2   1       1215.05       1208.56        16.63 o
  -1   2   1         38.39         50.03         1.65 o
   0   2   1        443.42        477.38        12.92 o
   1   2   1         11.64         13.54         1.84 o
   2   2   1         27.92         29.72         1.33 o
   3   2   1        131.33        129.37         4.13 o
   4   2   1          9.34         14.77         2.79 o
   5   2   1          2.22          0.35         1.83 o
   6   2   1        125.69        132.42         8.76 o
   7   2   1         14.93         16.62         3.77 o
   8   2   1          2.49          5.46         3.23 o
  -8   3   1          9.00          7.89         2.49 o
  -7   3   1          0.62          0.66         1.09 o
  -6   3   1         33.97         33.82         2.36 o
  -5   3   1         64.78         60.21         2.31 o
  -4   3   1          0.51          1.23         0.55 o
  -3   3   1        234.01        222.99         5.23 o
  -2   3   1        305.96        328.00         6.76 o
  -1   3   1        805.35        876.23        41.34 o
   0   3   1          1.77          6.20         1.45 o
   1   3   1        286.10        308.43        10.54 o
   2   3   1        486.53        491.64        12.47 o
   3   3   1        364.95        340.18        12.84 o
   4   3   1        216.07        198.59         9.81 o
   5   3   1         33.37         32.25         4.32 o
   6   3   1         15.85         18.51         3.74 o
   7   3   1         14.00         17.56         3.90 o
  -8   4   1        127.95        122.69         8.33 o
  -7   4   1         24.68         29.32         6.12 o
  -6   4   1        106.84         96.80         4.13 o
  -5   4   1        418.29        395.38        12.53 o
  -4   4   1          1.53          2.78         0.57 o
  -3   4   1        409.56        438.65         7.67 o
  -2   4   1        359.94        348.82         8.35 o
  -1   4   1         16.35         26.02         1.86 o
   0   4   1        957.06       1056.27        19.60 o
   1   4   1         35.72         40.65         3.57 o
   2   4   1        189.57        170.91         8.32 o
   3   4   1         46.05         42.76         4.57 o
   4   4   1         96.00         95.98         7.19 o
   5   4   1          6.25          6.30         2.53 o
   6   4   1        526.42        476.72        20.18 o
  -8   5   1          2.83          0.17         1.60 o
  -7   5   1          5.38          4.73         1.87 o
  -6   5   1          0.04          1.49         1.54 o
  -5   5   1         10.34         11.05         1.46 o
  -4   5   1         91.97         94.47         3.81 o
  -3   5   1         14.50          4.10         1.18 o
  -2   5   1        385.74        386.96        17.23 o
  -1   5   1        841.36        859.78        23.65 o
   0   5   1        238.30        208.20         8.77 o
   1   5   1        115.29        106.31         6.29 o
   2   5   1         35.31         34.29         3.96 o
   3   5   1         58.91         55.37         5.27 o
   4   5   1          0.10         -0.77         2.19 o
   5   5   1        208.40        202.18        11.89 o
   6   5   1        165.76        162.51        11.22 o
  -8   6   1         16.48          9.22         2.56 o
  -7   6   1          7.51         11.27         1.77 o
  -6   6   1        135.16        128.59         5.29 o
  -5   6   1        276.95        260.89         7.76 o
  -4   6   1         15.15         15.37         2.75 o
  -3   6   1         15.83         16.18         2.32 o
  -2   6   1          3.94          4.58         1.39 o
  -1   6   1         20.00         15.52         2.45 o
   0   6   1         11.96         16.71         2.59 o
   1   6   1          0.42          0.21         1.39 o
   2   6   1         18.72         15.60         3.11 o
   3   6   1         80.66         88.78         7.05 o
   4   6   1         34.77         44.25         5.53 o
   5   6   1          0.19          1.28         2.14 o
  -8   7   1          1.32          5.47         2.70 o
  -7   7   1          2.14          1.32         1.65 o
  -6   7   1         11.96         12.72         1.80 o
  -5   7   1          9.81         10.32         1.64 o
  -4   7   1        222.92        217.53         9.83 o
  -3   7   1          8.14         24.50         3.41 o
  -2   7   1         10.26         10.49         2.33 o
   0   7   1         97.33        102.60         6.85 o
   1   7   1        124.45        126.27         8.09 o
   2   7   1          0.56          0.25         1.67 o
   3   7   1          0.02          3.74         2.56 o
   4   7   1          5.74          7.33         2.83 o
  -8   8   1          0.25          5.32         2.70 o
  -7   8   1          0.39          1.12         1.79 o
  -6   8   1         89.47         93.14         4.95 o
  -5   8   1         28.40         32.96         4.42 o
  -4   8   1         33.28         36.87         4.06 o
  -3   8   1        171.74        168.89         8.91 o
  -2   8   1        125.61        123.37         7.53 o
  -1   8   1         44.29         37.27         4.38 o
   0   8   1         53.23         44.12         5.05 o
   1   8   1         45.07         42.01         5.00 o
   2   8   1          0.03          1.30         1.88 o
   3   8   1          9.16         13.52         3.66 o
  -8   9   1          4.30         10.70         3.19 o
  -7   9   1         12.69         15.99         3.65 o
  -6   9   1         19.58         22.62         2.73 o
  -5   9   1         67.06         63.74         4.20 o
  -4   9   1        341.93        338.37        14.63 o
  -3   9   1          2.70          0.19         1.45 o
  -2   9   1          7.97          7.75         2.36 o
  -1   9   1        186.79        171.13        10.17 o
   1   9   1         99.95         98.61         8.12 o
   2   9   1         12.04         14.87         3.49 o
  -7  10   1         72.39         71.69         7.27 o
  -6  10   1         85.96         94.11         5.62 o
  -5  10   1         61.41         66.88         6.72 o
  -4  10   1         68.94         70.51         6.57 o
  -3  10   1          2.54          7.70         2.49 o
  -2  10   1          1.48          2.26         1.89 o
  -1  10   1         14.62         21.66         3.94 o
   0  10   1          6.50          9.95         3.51 o
   1  10   1          0.15         -1.23         2.22 o
  -6  11   1          4.86         10.87         3.82 o
  -5  11   1         19.36         21.48         4.05 o
  -4  11   1         66.21         65.07         6.75 o
  -3  11   1         21.15         20.73         4.10 o
  -2  11   1         57.67         60.88         6.47 o
  -1  11   1         22.07         20.52         4.39 o
  -5  12   1         10.43          4.66         2.97 o
   0 -11   2          3.75          1.87         2.32 o
   1 -11   2          6.43          8.72         3.25 o
   2 -11   2         41.24         33.54         5.02 o
   3 -11   2         73.36         85.80         8.04 o
   4 -11   2         21.29         31.36         4.96 o
   5 -11   2          0.26          1.67         2.30 o
   6 -11   2         15.85         14.79         3.81 o
  -1 -10   2         59.62         55.19         6.29 o
   0 -10   2         45.71         54.57         6.15 o
   1 -10   2          9.08         12.37         3.22 o
   2 -10   2          8.22          6.79         2.51 o
   3 -10   2         31.26         36.57         5.04 o
   5 -10   2          0.73         -2.29         2.29 o
   6 -10   2          1.91          0.57         1.36 o
   7 -10   2          1.25          5.17         2.43 o
  -3  -9   2          2.55         -0.03         2.12 o
  -2  -9   2          0.36          4.02         2.68 o
  -1  -9   2          9.97          5.23         2.17 o
   0  -9   2          4.23          5.16         2.16 o
   1  -9   2          0.01          2.72         2.11 o
   2  -9   2        414.41        427.00        17.17 o
   3  -9   2        273.72        286.91        13.57 o
   4  -9   2          1.82          1.25         1.93 o
   5  -9   2         11.99         14.02         3.22 o
   6  -9   2         35.27         33.51         3.17 o
   7  -9   2        196.75        192.37        11.57 o
  -4  -8   2         35.47         25.02         4.49 o
  -3  -8   2         49.01         41.14         5.12 o
  -2  -8   2          0.01         -0.82         1.66 o
  -1  -8   2         76.51         73.48         6.29 o
   0  -8   2        190.73        185.99         9.94 o
   1  -8   2         43.48         44.59         4.54 o
   2  -8   2         15.96         12.69         2.74 o
   3  -8   2        330.05        330.95        14.02 o
   5  -8   2        330.79        332.93        17.83 o
   6  -8   2         78.92         78.25         4.52 o
   7  -8   2         34.86         34.37         4.61 o
  -5  -7   2          1.58          2.56         2.51 o
  -4  -7   2        216.57        198.81        11.54 o
  -3  -7   2         10.38         16.02         3.32 o
  -2  -7   2         58.42         52.70         5.37 o
  -1  -7   2         13.56         11.81         2.46 o
   0  -7   2          9.19          8.85         2.11 o
   1  -7   2          9.88          9.05         2.17 o
   2  -7   2        528.39        520.62        17.79 o
   3  -7   2         63.18         61.35         5.07 o
   4  -7   2          7.98          7.66         2.37 o
   5  -7   2        680.08        658.36        20.48 o
   6  -7   2        165.19        153.78         6.12 o
   7  -7   2         89.27         91.00         7.49 o
  -6  -6   2         20.05         30.29         4.91 o
  -5  -6   2         38.88         41.05         5.07 o
  -4  -6   2         16.49         14.01         3.03 o
  -3  -6   2        147.36        159.74         9.13 o
  -2  -6   2        130.65        110.41         7.00 o
  -1  -6   2        172.93        146.10         7.73 o
   0  -6   2        679.84        670.82        20.57 o
   1  -6   2        301.90        270.47        10.75 o
   2  -6   2        283.66        281.34        11.21 o
   3  -6   2         21.97         22.74         3.04 o
   4  -6   2          0.74          1.35         1.39 o
   5  -6   2          0.39          2.48         1.53 o
   6  -6   2          0.07         -0.31         0.88 o
   7  -6   2          1.07         -0.43         2.44 o
  -7  -5   2          4.46          0.83         2.41 o
  -6  -5   2          2.57          2.60         2.15 o
  -5  -5   2          0.22          0.84         1.74 o
  -4  -5   2          6.95          6.61         2.29 o
  -3  -5   2          2.17          3.84         1.72 o
  -2  -5   2         35.99         39.68         3.73 o
  -1  -5   2         22.66         11.25         2.12 o
   0  -5   2         74.05         69.62         4.58 o
   1  -5   2        636.86        651.18        13.45 o
   2  -5   2        550.88        531.16        16.58 o
   3  -5   2         44.38         38.25         3.52 o
   4  -5   2        129.51        112.19         4.26 o
   5  -5   2        254.49        246.14         7.16 o
   6  -5   2        641.68        633.52        14.30 o
   7  -5   2        100.22        103.53         4.79 o
   8  -5   2          0.40          0.26         1.60 o
  -7  -4   2         12.48         14.18         3.55 o
  -6  -4   2          3.04          2.57         1.99 o
  -5  -4   2          9.97         12.16         2.78 o
  -4  -4   2         15.58         15.90         2.69 o
  -3  -4   2        897.06        873.07        25.01 o
  -2  -4   2         25.12         19.67         2.46 o
  -1  -4   2        299.57        349.14        11.62 o
   0  -4   2        257.47        248.22         6.41 o
   1  -4   2         50.13         57.14         2.57 o
   2  -4   2        424.35        467.80        21.73 o
   3  -4   2         13.14         12.73         2.02 o
   4  -4   2        385.38        420.32         9.58 o
   5  -4   2         48.81         48.71         2.69 o
   6  -4   2         83.14         82.88         3.91 o
   7  -4   2          0.35         -0.96         1.51 o
   8  -4   2         32.63         29.01         4.32 o
  -7  -3   2          0.84          7.86         2.90 o
  -6  -3   2          2.05          3.16         2.08 o
  -5  -3   2        116.99        118.29         7.13 o
  -4  -3   2         50.02         52.10         3.11 o
  -3  -3   2        315.13        355.61         8.84 o
  -2  -3   2         41.63         49.41         2.56 o
  -1  -3   2          0.77          4.43         0.73 o
   0  -3   2         69.63         79.85         3.87 o
   1  -3   2       1825.93       1828.12        30.57 o
   2  -3   2          2.52          9.49         2.22 o
   3  -3   2         75.58         94.58         3.20 o
   4  -3   2        691.55        699.70        13.88 o
   5  -3   2         70.24         61.31         2.97 o
   6  -3   2        103.76        100.81         6.67 o
   7  -3   2          0.59          1.31         1.79 o
   8  -3   2          5.24          6.46         2.46 o
  -7  -2   2         34.91         30.76         4.05 o
  -6  -2   2         30.07         26.97         2.51 o
  -5  -2   2        247.30        252.33         6.23 o
  -4  -2   2        227.35        228.96         5.49 o
  -3  -2   2        443.69        444.66         9.75 o
  -2  -2   2        193.46        210.43         3.82 o
  -1  -2   2        177.46        177.33         3.75 o
   0  -2   2        558.21        539.83        10.07 o
   1  -2   2        198.67        214.86         7.81 o
   2  -2   2         39.23         44.62         1.83 o
   3  -2   2         47.60         47.65         3.24 o
   4  -2   2        216.66        218.69         5.86 o
   5  -2   2         15.50         16.53         1.25 o
   6  -2   2          0.35         -0.39         0.81 o
   7  -2   2         30.27         32.91         4.19 o
   8  -2   2         27.05         23.90         4.18 o
  -7  -1   2          8.49         10.79         2.72 o
  -6  -1   2          4.96          6.05         1.18 o
  -5  -1   2         64.83         77.05         3.01 o
  -4  -1   2         77.62         85.83         2.42 o
  -3  -1   2        230.58        263.25         4.45 o
  -2  -1   2        175.34        191.71         3.69 o
  -1  -1   2        113.52        111.41         2.23 o
   0  -1   2        935.33        882.82        10.39 o
   1  -1   2       1165.60       1115.33        27.01 o
   2  -1   2        626.09        600.30         7.64 o
   3  -1   2        387.73        393.24         9.26 o
   4  -1   2        221.66        214.58         4.55 o
   5  -1   2         35.09         28.83         1.62 o
   6  -1   2         47.17         44.42         2.81 o
   7  -1   2         63.74         59.21         5.60 o
   8  -1   2         20.12         25.68         4.12 o
  -8   0   2         55.93         64.69         6.24 o
  -7   0   2         10.23         10.79         1.41 o
  -6   0   2        287.74        286.37         6.71 o
  -5   0   2        308.02        291.15         6.10 o
  -4   0   2       2389.90       2514.43        34.24 o
  -3   0   2         90.00         89.56         3.22 o
  -2   0   2       8462.73       9055.55       115.76 o
  -1   0   2       2980.39       2840.10        64.52 o
   0   0   2        136.60        113.13         2.46 o
   1   0   2        428.49        448.61        12.41 o
   2   0   2        636.92        679.22         8.71 o
   3   0   2          6.38          7.56         0.78 o
   4   0   2         94.37         94.21         3.97 o
   5   0   2        502.36        543.07        23.70 o
   6   0   2          9.57         16.12         3.09 o
   7   0   2         17.62         22.18         3.60 o
   8   0   2         33.15         33.92         5.20 o
  -8   1   2          0.41         -1.89         1.89 o
  -7   1   2          0.69          1.69         0.95 o
  -6   1   2         59.70         56.70         2.34 o
  -5   1   2          0.06         -0.16         0.73 o
  -4   1   2       2086.72       2287.70        31.08 o
  -3   1   2       1226.69       1298.52        17.95 o
  -2   1   2       8474.29       8603.52       192.50 o
  -1   1   2       1096.61       1118.71        14.99 o
   0   1   2        622.52        636.02        11.39 o
   1   1   2         46.29         40.95         2.80 o
   2   1   2         83.62         82.40         2.98 o
   3   1   2         15.59         24.93         1.38 o
   4   1   2         24.05         26.38         2.01 o
   5   1   2        165.75        161.64         8.81 o
   6   1   2          0.38          0.21         1.41 o
   7   1   2          2.61          1.06         2.25 o
   8   1   2          0.33          1.91         2.91 o
  -9   2   2         32.36         35.49         4.66 o
  -8   2   2         12.42         14.44         3.13 o
  -7   2   2          0.23          0.09         1.71 o
  -6   2   2        509.68        523.41         9.34 o
  -5   2   2         30.52         26.06         1.74 o
  -4   2   2         92.82         70.48         2.59 o
  -3   2   2        127.35        117.63         2.79 o
  -2   2   2          0.11          0.61         0.33 o
  -1   2   2       4121.09       4056.44        64.48 o
   0   2   2        146.99        156.60         8.58 o
   1   2   2          0.60          2.16         1.60 o
   2   2   2        595.11        652.45        19.00 o
   3   2   2         38.12         49.90         2.65 o
   4   2   2         51.79         55.08         3.42 o
   5   2   2         88.19         93.81         7.18 o
   6   2   2          0.76          5.31         2.81 o
   7   2   2         11.15         13.21         3.51 o
  -9   3   2          3.98          2.63         1.80 o
  -8   3   2          0.02          0.81         1.48 o
  -7   3   2          3.52          7.39         2.26 o
  -6   3   2          1.90          0.78         0.58 o
  -5   3   2          3.51          2.58         0.62 o
  -4   3   2        132.28        132.97         3.19 o
  -3   3   2         54.99         51.50         2.16 o
  -2   3   2        566.65        535.89        20.13 o
  -1   3   2        592.88        618.13        11.64 o
   0   3   2       1079.03       1163.22        17.13 o
   1   3   2        700.09        645.84        18.86 o
   2   3   2        247.03        224.56         9.51 o
   3   3   2         18.66         12.05         2.65 o
   4   3   2          5.54          4.74         2.10 o
   5   3   2         40.84         44.21         5.03 o
   6   3   2        106.23        117.34         8.94 o
   7   3   2          1.43          0.81         2.38 o
  -9   4   2         22.72         26.70         4.37 o
  -8   4   2          8.70         12.08         2.88 o
  -7   4   2         82.56         82.56         6.47 o
  -6   4   2         55.98         59.60         2.42 o
  -5   4   2        223.10        213.51         4.81 o
  -4   4   2        198.20        186.48         4.24 o
  -3   4   2        534.83        551.08        10.44 o
  -2   4   2        581.20        657.35        12.63 o
  -1   4   2        481.82        532.36        28.91 o
   0   4   2         17.51         20.33         2.42 o
   1   4   2         11.37         10.42         2.11 o
   2   4   2          0.04          0.60         1.16 o
   3   4   2          0.46          4.33         2.20 o
   4   4   2       1066.57       1093.88        33.09 o
   5   4   2         45.97         51.50         5.77 o
   6   4   2         25.54         26.03         4.60 o
  -9   5   2         19.94         15.22         3.58 o
  -8   5   2         28.01         22.22         3.89 o
  -7   5   2         29.17         24.45         3.67 o
  -6   5   2         46.75         46.96         2.87 o
  -5   5   2         12.34         11.01         1.09 o
  -4   5   2        356.29        372.78        11.68 o
  -3   5   2        946.98        987.39        31.20 o
  -2   5   2          0.16          0.75         1.98 o
  -1   5   2          3.91          3.40         1.34 o
   0   5   2        198.54        192.34         8.58 o
   1   5   2        382.11        367.52        13.82 o
   2   5   2          5.97          5.62         2.07 o
   3   5   2        116.57        115.17         7.94 o
   4   5   2        445.62        423.03        18.03 o
   5   5   2          0.71          0.09         2.40 o
  -9   6   2          7.38         10.40         3.02 o
  -8   6   2         21.49         18.74         3.58 o
  -7   6   2         80.31         80.63         6.81 o
  -6   6   2          8.70          8.98         1.51 o
  -5   6   2          1.75          0.61         0.84 o
  -4   6   2         19.95         27.58         3.64 o
  -3   6   2          7.72          6.10         1.68 o
  -2   6   2        111.61        131.25         6.71 o
  -1   6   2         59.02         58.83         4.61 o
   0   6   2         96.57         87.01         5.89 o
   1   6   2        139.37        130.81         7.84 o
   2   6   2         42.89         49.98         5.18 o
   3   6   2         37.29         37.43         4.90 o
   4   6   2         61.20         73.81         7.16 o
   5   6   2         15.21         20.99         4.66 o
  -9   7   2          9.44         11.46         3.59 o
  -8   7   2         17.93         21.26         3.89 o
  -7   7   2          1.14          1.15         1.59 o
  -6   7   2         41.69         44.01         3.12 o
  -5   7   2         73.61         66.44         5.71 o
  -4   7   2        120.99        114.05         6.80 o
  -3   7   2        179.75        169.16         8.34 o
  -2   7   2          6.96          7.63         2.01 o
  -1   7   2         13.27         12.27         2.58 o
   0   7   2         19.60         26.41         3.59 o
   1   7   2         34.82         36.85         4.45 o
   2   7   2          5.46          4.63         2.48 o
   3   7   2          1.01          0.81         2.19 o
   4   7   2         23.99         16.83         3.95 o
  -8   8   2         65.92         63.34         6.73 o
  -7   8   2         16.99         15.34         3.47 o
  -6   8   2         13.00         18.31         2.34 o
  -5   8   2         48.05         48.81         3.52 o
  -3   8   2          5.97          6.31         2.00 o
  -2   8   2          8.91          3.01         1.63 o
  -1   8   2         19.25         15.99         2.98 o
   0   8   2         12.71         18.42         3.62 o
   1   8   2         62.46         61.64         6.11 o
   2   8   2          1.74          0.93         1.89 o
   3   8   2         30.26         32.10         5.03 o
  -8   9   2         23.06         25.13         4.51 o
  -7   9   2          8.20          8.76         2.86 o
  -6   9   2        131.45        136.05         6.43 o
  -5   9   2         23.90         30.20         4.41 o
  -4   9   2          0.39          2.74         1.88 o
  -3   9   2        257.19        244.03        11.80 o
  -2   9   2        163.53        151.93         9.14 o
  -1   9   2        103.01        108.67         8.03 o
   0   9   2         42.63         46.67         5.41 o
   1   9   2          0.09          0.89         2.04 o
   2   9   2          9.66         12.74         3.95 o
  -6  10   2         42.41         41.04         5.57 o
  -5  10   2          4.66          4.51         1.95 o
  -4  10   2         42.51         38.65         4.92 o
  -3  10   2         38.88         45.74         5.31 o
  -2  10   2         27.27         28.14         4.32 o
  -1  10   2          0.27          3.97         2.41 o
  -5  11   2         31.25         25.92         4.13 o
  -4  11   2         12.57         14.77         3.52 o
  -3  11   2         17.00         10.39         3.18 o
  -2  11   2         33.69         31.36         4.91 o
   0 -11   3          9.06          8.52         3.31 o
   1 -11   3          4.43          6.20         2.75 o
   2 -11   3          9.45         15.15         3.84 o
   3 -11   3         37.49         28.30         4.78 o
   4 -11   3        138.13        153.86        10.98 o
   5 -11   3         20.00         20.58         4.27 o
   6 -11   3         67.30         67.51         4.98 o
  -2 -10   3         15.20         18.05         4.13 o
  -1 -10   3         10.35         10.57         2.89 o
   0 -10   3         30.67         25.38         4.09 o
   1 -10   3         29.07         29.79         4.50 o
   2 -10   3          3.87          7.74         2.98 o
   3 -10   3         39.76         41.50         5.45 o
   4 -10   3          0.02         -0.24         1.91 o
   5 -10   3         12.98         13.87         3.50 o
   6 -10   3          2.05          5.03         1.72 o
   7 -10   3          3.91          9.02         2.98 o
  -3  -9   3          4.73         13.69         3.76 o
  -2  -9   3         71.76         79.54         7.36 o
  -1  -9   3         78.82         71.87         6.60 o
   0  -9   3         74.08         91.23         7.24 o
   1  -9   3         45.25         53.92         5.55 o
   2  -9   3         12.40         16.56         3.25 o
   3  -9   3         34.52         32.87         4.39 o
   5  -9   3         95.46         99.38         8.01 o
   6  -9   3        114.93        111.23         5.68 o
   7  -9   3          0.03         -1.45         1.94 o
  -4  -8   3          0.05          3.28         2.16 o
  -2  -8   3        127.57        122.25         8.53 o
  -1  -8   3         37.16         36.93         4.63 o
   0  -8   3        102.43         93.79         6.85 o
   1  -8   3        273.98        254.47        11.78 o
   3  -8   3        423.08        464.47        17.66 o
   4  -8   3        158.75        145.31         8.95 o
   5  -8   3        149.51        157.33         6.37 o
   6  -8   3          0.48          2.99         2.58 o
   7  -8   3          2.39          2.79         1.93 o
   8  -8   3         20.83         18.49         3.87 o
  -5  -7   3         12.95          9.23         3.12 o
  -4  -7   3         67.59         60.30         6.05 o
  -3  -7   3         11.41         16.05         3.36 o
  -2  -7   3         23.96         28.08         3.86 o
  -1  -7   3          0.49          0.17         1.49 o
   0  -7   3        385.80        368.11        14.23 o
   1  -7   3         33.98         33.45         3.83 o
   2  -7   3         57.82         56.73         5.03 o
   3  -7   3       1515.65       1545.27        42.13 o
   4  -7   3         44.71         44.61         4.53 o
   5  -7   3         44.30         50.69         5.71 o
   6  -7   3         43.97         45.12         5.00 o
   7  -7   3          3.93          4.79         2.22 o
   8  -7   3          0.77          1.36         1.95 o
  -6  -6   3          2.21          4.82         2.51 o
  -5  -6   3         21.51         24.07         3.93 o
  -4  -6   3        131.64        127.91         8.25 o
  -3  -6   3        203.26        183.27         9.58 o
  -2  -6   3        246.65        242.91        10.87 o
  -1  -6   3          3.28          3.71         1.81 o
   0  -6   3         16.55         14.65         2.44 o
   1  -6   3          3.62          7.11         2.17 o
   2  -6   3          1.82          0.31         1.47 o
   3  -6   3         23.64         30.20         2.25 o
   4  -6   3         25.59         27.18         1.99 o
   5  -6   3         44.32         42.84         2.94 o
   6  -6   3        153.79        160.86         6.68 o
   7  -6   3         78.40         79.96         6.93 o
   8  -6   3         13.10         10.63         3.24 o
  -6  -5   3          0.43          1.34         1.89 o
  -5  -5   3          0.12          1.78         1.90 o
  -4  -5   3         78.29         83.35         6.27 o
  -3  -5   3         83.64         82.79         5.65 o
  -2  -5   3         27.88         28.61         3.16 o
  -1  -5   3          4.14          3.66         1.50 o
   0  -5   3        417.22        366.90        12.62 o
   1  -5   3        188.27        181.95         5.59 o
   2  -5   3        687.12        695.35        27.68 o
   3  -5   3        381.80        376.21         8.74 o
   4  -5   3        147.01        142.91         3.96 o
   5  -5   3        236.87        225.21         6.68 o
   6  -5   3          0.21          0.07         0.87 o
   7  -5   3         27.77         26.49         3.94 o
   8  -5   3         27.29         33.56         4.67 o
  -6  -4   3          0.01          2.64         2.03 o
  -5  -4   3         44.96         44.23         4.47 o
  -4  -4   3        109.57        109.82         4.83 o
  -3  -4   3          0.63          7.66         2.97 o
  -2  -4   3        301.14        283.08         7.63 o
  -1  -4   3          0.00         -0.24         1.50 o
   0  -4   3         58.62         69.97         2.44 o
   1  -4   3          6.54          5.65         0.95 o
   2  -4   3        539.75        563.71        11.42 o
   3  -4   3         47.53         51.78         2.21 o
   4  -4   3        207.17        216.73        11.56 o
   5  -4   3          0.06          1.02         0.73 o
   6  -4   3        189.38        190.20         7.62 o
   7  -4   3         55.17         59.13         5.74 o
   8  -4   3         51.79         61.61         6.40 o
  -7  -3   3         19.27         16.32         3.26 o
  -6  -3   3          0.61          3.15         1.44 o
  -5  -3   3        174.11        175.54         6.37 o
  -4  -3   3          6.34          8.01         1.39 o
  -3  -3   3        456.81        457.78        10.51 o
  -2  -3   3          3.73          3.60         0.83 o
  -1  -3   3        178.66        188.16         4.08 o
   0  -3   3        103.33        103.63         2.35 o
   1  -3   3         57.48         60.71         3.49 o
   2  -3   3       2128.60       2337.90        56.08 o
   3  -3   3        100.34         95.36         3.12 o
   4  -3   3         55.37         44.06         2.16 o
   5  -3   3         82.84         86.06         3.51 o
   6  -3   3          5.04          4.88         1.14 o
   7  -3   3         16.13         15.53         3.17 o
   8  -3   3          1.91          2.87         2.08 o
  -7  -2   3        187.08        194.58         7.49 o
  -6  -2   3          1.97          2.86         1.28 o
  -5  -2   3          6.69          4.18         0.94 o
  -4  -2   3         28.56         20.02         1.22 o
  -3  -2   3         79.06         73.67         2.13 o
  -2  -2   3          9.64         11.08         0.90 o
  -1  -2   3         30.89         34.03         1.16 o
   0  -2   3       1594.64       1662.49        22.60 o
   1  -2   3        200.73        211.95         4.79 o
   2  -2   3          0.55          0.84         0.36 o
   3  -2   3        418.40        403.32         8.21 o
   4  -2   3          0.23          0.14         0.47 o
   5  -2   3          0.98          2.69         0.67 o
   6  -2   3        147.44        149.58         5.54 o
   7  -2   3         42.88         45.39         5.10 o
   8  -2   3         30.54         31.66         4.75 o
  -8  -1   3         11.37         15.31         3.73 o
  -7  -1   3         52.77         54.24         2.94 o
  -6  -1   3         82.45         79.78         3.34 o
  -5  -1   3         67.17         67.77         2.79 o
  -4  -1   3        146.96        154.42         3.73 o
  -3  -1   3        190.86        184.78         3.42 o
  -2  -1   3        513.58        537.34        12.76 o
  -1  -1   3       2164.63       2078.91        27.39 o
   0  -1   3       1364.90       1262.60        14.83 o
   1  -1   3         25.65         26.36         2.26 o
   2  -1   3         96.34         92.84         4.74 o
   3  -1   3        110.36        103.35         3.40 o
   4  -1   3        288.31        270.99         5.19 o
   5  -1   3        143.13        134.13         5.15 o
   6  -1   3         10.82         10.31         2.64 o
   7  -1   3          0.97         -0.77         1.82 o
   8  -1   3          0.00         -1.08         1.80 o
  -9   0   3         22.50         22.36         4.46 o
  -8   0   3        119.93        121.59         8.75 o
  -7   0   3         80.09         81.50         3.82 o
  -6   0   3         79.78        129.06         4.13 o
  -5   0   3        203.46        202.02         4.54 o
  -4   0   3        863.62       1021.89        14.88 o
  -3   0   3         32.43         31.74         1.06 o
  -2   0   3        621.73        675.45        18.25 o
  -1   0   3        696.55        715.17         9.51 o
   0   0   3        955.21        937.47        17.85 o
   1   0   3        191.88        185.44         6.91 o
   2   0   3        129.43        134.67         3.47 o
   3   0   3       1473.63       1607.56        22.95 o
   4   0   3          4.91          5.32         0.94 o
   5   0   3          0.06          0.51         0.81 o
   6   0   3        234.23        230.66        11.84 o
   7   0   3         16.72         13.13         3.28 o
   8   0   3         23.81         26.09         3.32 o
  -9   1   3          9.92          4.65         1.97 o
  -8   1   3          0.28          1.27         1.61 o
  -7   1   3         36.22         35.44         4.35 o
  -6   1   3        276.90        249.26         7.12 o
  -5   1   3        268.69        275.46         7.29 o
  -4   1   3       3813.67       3966.89        93.06 o
  -3   1   3         48.53         53.34         3.73 o
  -2   1   3         34.06         41.24         2.92 o
  -1   1   3         33.92         24.55         0.86 o
   0   1   3          0.14         -0.12         0.55 o
   1   1   3        173.99        201.38         7.66 o
   2   1   3          3.84          9.27         0.97 o
   3   1   3        391.63        423.05         7.58 o
   4   1   3          2.56          4.11         0.90 o
   5   1   3          5.10         11.07         2.61 o
   6   1   3          1.45          1.84         1.52 o
   7   1   3          6.13          4.43         2.99 o
  -9   2   3          0.12         -0.57         1.80 o
  -8   2   3        202.73        202.42        11.44 o
  -7   2   3          0.08         -1.26         1.49 o
  -6   2   3         69.43         75.94         3.13 o
  -5   2   3        343.26        356.11        13.09 o
  -4   2   3        296.65        304.43         5.27 o
  -3   2   3        871.28        890.16        15.62 o
  -2   2   3        190.72        188.13         3.83 o
  -1   2   3         28.49         27.94         1.41 o
   0   2   3        261.25        310.66        24.11 o
   1   2   3       1048.45       1076.69        28.21 o
   2   2   3         22.51         47.49         4.08 o
   3   2   3          8.15         10.66         1.22 o
   4   2   3         32.14         31.36         3.79 o
   5   2   3         75.95         71.19         4.53 o
   6   2   3         56.75         69.54         6.88 o
   7   2   3          2.57          3.28         2.56 o
  -9   3   3          0.12          0.12         2.00 o
  -8   3   3          0.20          1.14         1.91 o
  -7   3   3         72.36         62.76         5.85 o
  -6   3   3          1.24         11.35         1.26 o
  -5   3   3         95.67         92.26         2.53 o
  -4   3   3        966.90        960.15        14.02 o
  -3   3   3        458.16        496.24         9.15 o
  -2   3   3        594.51        626.08        11.49 o
  -1   3   3        354.22        370.61         6.58 o
   0   3   3        384.38        439.28        17.12 o
   1   3   3        330.14        324.88        11.68 o
   2   3   3        145.05        120.02         6.95 o
   3   3   3         61.74         69.06         5.82 o
   4   3   3          6.86          7.36         2.37 o
   5   3   3          3.80          8.70         2.96 o
   6   3   3         13.11         17.38         3.79 o
  -9   4   3         18.22         19.49         3.94 o
  -8   4   3         23.56         27.22         4.12 o
  -7   4   3          4.55          5.94         2.17 o
  -6   4   3         30.30         28.92         1.98 o
  -5   4   3         57.32         65.57         2.24 o
  -4   4   3         74.01         82.81         4.16 o
  -3   4   3        208.50        235.36         4.82 o
  -2   4   3          1.68          2.95         0.69 o
  -1   4   3         70.43         77.85         4.23 o
   0   4   3        808.80        792.90        22.58 o
   1   4   3        612.56        597.42        18.87 o
   2   4   3       1106.52       1038.90        30.24 o
   3   4   3         44.60         43.74         4.89 o
   4   4   3         99.99        109.17         8.01 o
   5   4   3        299.51        283.09        14.63 o
   6   4   3         39.04         49.50         6.43 o
  -9   5   3          9.41         12.38         3.40 o
  -8   5   3         83.77         81.05         7.21 o
  -7   5   3         10.85         12.12         2.86 o
  -6   5   3         13.51         12.58         1.53 o
  -5   5   3        466.11        471.00         8.62 o
  -4   5   3         83.31         75.73         2.63 o
  -3   5   3         13.91          7.94         1.62 o
  -2   5   3         58.28         65.35         2.96 o
  -1   5   3         60.07         67.71         4.45 o
   0   5   3         13.23         15.34         2.49 o
   1   5   3        114.92        126.15         7.54 o
   2   5   3        810.47        816.17        26.02 o
   3   5   3         46.27         52.77         5.74 o
   4   5   3        123.94        112.78         8.67 o
   5   5   3          5.72          5.37         2.60 o
  -9   6   3         22.59         21.05         4.22 o
  -8   6   3          0.67          1.07         2.14 o
  -7   6   3         16.82         13.88         3.13 o
  -6   6   3         52.08         52.74         3.16 o
  -5   6   3          2.52          3.37         1.94 o
  -4   6   3         11.25         10.25         1.47 o
  -3   6   3         91.75         84.32         5.04 o
  -2   6   3          6.35          7.17         1.84 o
  -1   6   3          0.05          1.37         1.41 o
   0   6   3        268.78        256.52        11.26 o
   1   6   3         22.98         22.79         3.46 o
   2   6   3          9.78         10.66         2.64 o
   3   6   3         68.90         64.53         6.49 o
   4   6   3         37.93         45.06         5.98 o
  -8   7   3         78.10         71.19         7.19 o
  -7   7   3         27.25         26.73         4.42 o
  -6   7   3          0.07          0.15         1.03 o
  -5   7   3        137.65        150.66         9.20 o
  -4   7   3         17.24         18.90         2.08 o
  -3   7   3          7.45          8.84         1.96 o
  -2   7   3         14.37         17.30         2.77 o
  -1   7   3        107.46        106.68         6.81 o
   0   7   3         92.62         92.51         6.77 o
   1   7   3          2.90          1.76         2.11 o
   2   7   3         11.88         10.22         3.12 o
   3   7   3          0.08          4.18         2.81 o
  -8   8   3          3.14          0.34         2.09 o
  -7   8   3          6.20          4.25         1.78 o
  -6   8   3          4.82          6.24         1.67 o
  -5   8   3          2.86          4.47         1.46 o
  -4   8   3         29.07         26.64         3.48 o
  -3   8   3          6.20          5.19         1.90 o
  -2   8   3         35.50         33.16         4.10 o
  -1   8   3        137.80        129.11         8.37 o
   0   8   3          9.98         12.50         3.12 o
   1   8   3          3.13          2.05         2.07 o
   2   8   3          8.66          6.27         2.64 o
  -7   9   3          3.83          3.69         2.67 o
  -6   9   3          0.31          3.09         2.27 o
  -5   9   3        371.66        375.70        11.35 o
  -4   9   3        151.16        150.68         8.81 o
  -3   9   3          6.63          9.09         2.64 o
  -2   9   3          8.17         10.38         2.84 o
  -1   9   3         39.55         32.56         4.52 o
   0   9   3         24.24         25.09         4.15 o
   1   9   3          5.78          7.89         2.77 o
  -6  10   3         88.35        101.51         9.04 o
  -5  10   3          0.07          2.72         1.78 o
  -4  10   3          7.90         10.80         2.93 o
  -3  10   3          8.96          9.95         2.85 o
  -2  10   3         81.51         79.50         7.18 o
  -1  10   3        144.19        141.42         9.90 o
   0  10   3          6.44          4.55         2.54 o
  -4  11   3          2.03          3.60         2.60 o
  -3  11   3          1.73          0.34         2.01 o
  -2  11   3          0.01          2.64         2.66 o
   0 -11   4          0.22          0.23         2.22 o
   1 -11   4          2.02          8.07         3.39 o
   2 -11   4        175.16        213.39        13.24 o
   3 -11   4         51.20         61.46         6.75 o
   5 -11   4         46.48         48.42         6.44 o
  -2 -10   4          0.66          2.02         2.05 o
  -1 -10   4          0.00          4.16         2.94 o
   0 -10   4         23.98         30.75         4.69 o
   1 -10   4          7.52          2.90         2.23 o
   2 -10   4          5.81          6.08         2.65 o
   3 -10   4          0.95          2.97         2.23 o
   4 -10   4          1.39          4.54         2.62 o
   5 -10   4          5.49          5.58         2.46 o
   6 -10   4         26.10         27.91         4.79 o
   7 -10   4         18.48         18.35         4.24 o
  -3  -9   4         45.78         45.10         5.92 o
  -2  -9   4         30.86         30.61         4.51 o
  -1  -9   4         27.26         26.97         4.03 o
   0  -9   4         46.62         45.37         5.11 o
   1  -9   4         60.17         60.68         5.90 o
   2  -9   4         93.46         93.75         7.45 o
   3  -9   4         44.23         43.94         5.29 o
   4  -9   4         76.58         77.07         6.95 o
   5  -9   4         17.55         16.33         3.44 o
   6  -9   4         50.12         47.58         5.86 o
   7  -9   4         16.19         14.34         3.54 o
  -5  -8   4          5.92         10.00         3.43 o
  -4  -8   4         67.05         65.81         6.70 o
  -3  -8   4         54.95         53.42         5.85 o
  -2  -8   4        109.04        103.71         7.66 o
  -1  -8   4         48.97         40.70         4.63 o
   0  -8   4         28.72         24.01         3.65 o
   1  -8   4        324.64        333.13        14.31 o
   2  -8   4        139.75        138.88         8.56 o
   3  -8   4        292.27        290.84        13.50 o
   4  -8   4         29.00         47.39         5.27 o
   5  -8   4         47.33         43.39         6.02 o
   6  -8   4          0.35         -1.80         2.01 o
   7  -8   4         37.02         31.20         4.96 o
   8  -8   4         60.34         65.48         6.95 o
  -6  -7   4         88.82         75.11         7.49 o
  -5  -7   4          2.50          2.30         1.98 o
  -4  -7   4          8.54         10.86         2.94 o
  -3  -7   4         97.48         93.92         7.27 o
  -2  -7   4        312.06        301.67        13.16 o
  -1  -7   4         24.56         23.49         3.31 o
   0  -7   4         37.48         33.87         3.87 o
   1  -7   4       2397.68       2413.45        61.19 o
   2  -7   4        560.36        549.82        19.06 o
   3  -7   4          9.70         13.62         2.86 o
   4  -7   4          5.66          1.91         1.45 o
   5  -7   4          2.65          1.90         1.59 o
   6  -7   4         21.92         17.84         3.53 o
   7  -7   4          0.05         -0.14         1.74 o
   8  -7   4         55.48         60.88         6.64 o
  -6  -6   4         88.17         85.66         7.33 o
  -5  -6   4         12.07          6.15         2.41 o
  -4  -6   4          6.43          7.05         2.45 o
  -2  -6   4         42.17         37.22         4.03 o
  -1  -6   4         25.90         25.23         3.04 o
   0  -6   4        134.35        115.84         6.74 o
   2  -6   4        217.28        196.40         9.41 o
   3  -6   4        256.66        246.45         7.06 o
   4  -6   4        243.05        235.77         6.64 o
   5  -6   4        171.66        172.77         5.96 o
   6  -6   4         36.91         33.72         4.49 o
   7  -6   4         54.87         48.35         5.49 o
   8  -6   4          6.43          3.22         2.26 o
  -6  -5   4         16.01         19.07         3.41 o
  -5  -5   4          0.93          0.02         1.58 o
  -4  -5   4         26.53         25.05         3.41 o
  -3  -5   4        134.71        122.35         5.21 o
  -2  -5   4        489.42        450.60        12.40 o
  -1  -5   4         72.74         68.43         3.43 o
   0  -5   4         74.37         81.38         5.03 o
   1  -5   4        782.45        802.63        17.60 o
   2  -5   4          3.10          3.76         0.87 o
   3  -5   4         47.06         48.20         3.83 o
   4  -5   4          6.29         10.88         2.65 o
   5  -5   4         45.10         41.75         2.67 o
   6  -5   4          4.87          5.95         2.23 o
   7  -5   4        107.50        107.55         8.16 o
   8  -5   4          0.01          2.69         2.84 o
  -6  -4   4         51.27         47.93         4.77 o
  -5  -4   4         12.50         14.33         2.04 o
  -4  -4   4         79.97         79.38         4.03 o
  -3  -4   4         31.71         36.14         2.60 o
  -2  -4   4         10.27         11.97         1.47 o
  -1  -4   4         57.79         56.63         3.87 o
   0  -4   4         38.18         40.85         1.61 o
   1  -4   4        209.25        216.44         8.71 o
   2  -4   4        122.05        154.81         7.47 o
   3  -4   4        146.22        137.96         7.21 o
   4  -4   4        722.68        717.19        14.26 o
   5  -4   4         92.36         88.26         3.48 o
   6  -4   4         79.21         82.60         6.58 o
   7  -4   4        168.33        163.45        10.24 o
   8  -4   4         26.04         25.63         4.65 o
  -7  -3   4         32.06         29.87         4.51 o
  -6  -3   4          4.58          7.22         1.66 o
  -5  -3   4        264.68        270.41         7.30 o
  -4  -3   4          6.94          4.79         0.97 o
  -3  -3   4         72.65         70.98         2.33 o
  -2  -3   4        317.83        301.86        15.31 o
  -1  -3   4          5.86          6.41         1.12 o
   0  -3   4       4314.58       4576.76        52.27 o
   1  -3   4       1161.27       1183.93        16.93 o
   2  -3   4        456.92        528.96        16.29 o
   3  -3   4          6.85         11.33         1.01 o
   4  -3   4         28.51         26.97         1.52 o
   5  -3   4        276.74        271.85         6.81 o
   6  -3   4          2.24          0.76         1.52 o
   7  -3   4         29.99         33.22         4.68 o
   8  -3   4          0.68          0.28         1.92 o
  -7  -2   4         37.75         37.92         3.40 o
  -6  -2   4          0.10          0.91         0.86 o
  -5  -2   4         47.22         52.87         2.12 o
  -4  -2   4        293.42        291.92         5.37 o
  -3  -2   4         43.39         42.91         2.03 o
  -2  -2   4         67.07         69.25         2.60 o
  -1  -2   4        617.21        615.65         8.30 o
   0  -2   4        239.51        304.77         6.65 o
   1  -2   4          2.85          3.88         0.71 o
   2  -2   4        328.90        349.27         8.39 o
   3  -2   4        203.10        212.43         9.08 o
   4  -2   4        399.42        387.27        14.31 o
   5  -2   4         65.85         67.99         5.59 o
   6  -2   4        121.36        123.43         8.39 o
   7  -2   4         16.58         17.33         3.48 o
   8  -2   4         44.39         51.37         6.18 o
  -8  -1   4         28.91         27.19         4.50 o
  -7  -1   4         71.91         74.35         4.65 o
  -6  -1   4        156.62        169.65         6.08 o
  -5  -1   4        144.86        152.76         3.86 o
  -4  -1   4         76.94         75.28         2.29 o
  -3  -1   4        490.79        474.42         9.14 o
  -2  -1   4        142.50        136.59         4.04 o
  -1  -1   4         97.66         93.76         1.97 o
   0  -1   4        860.08        900.41        11.07 o
   1  -1   4        448.35        417.74        12.76 o
   2  -1   4        106.86         90.11         5.13 o
   3  -1   4         15.69          9.91         0.72 o
   4  -1   4         12.52          9.08         0.95 o
   5  -1   4          0.28         -0.08         1.38 o
   6  -1   4         46.44         56.01         5.60 o
   7  -1   4          1.50          2.89         2.18 o
   8  -1   4          0.05          2.39         2.62 o
  -8   0   4          2.68         46.47         4.16 o
  -7   0   4          0.54          2.81         1.39 o
  -6   0   4        360.69        367.25         9.29 o
  -5   0   4          0.07          1.47         0.50 o
  -4   0   4        126.97        133.86         2.89 o
  -3   0   4        464.22        517.51        16.01 o
  -2   0   4          1.16          0.28         0.18 o
  -1   0   4        368.25        354.84         6.38 o
   0   0   4          0.02         20.76         1.49 o
   1   0   4       1599.30       1577.64        26.45 o
   2   0   4        524.51        508.17         9.83 o
   3   0   4         60.32         87.60         2.78 o
   4   0   4        179.83        193.08         5.69 o
   5   0   4         41.23         40.95         4.63 o
   6   0   4         89.95         82.03         7.03 o
   7   0   4         29.98         34.91         4.82 o
  -9   1   4          1.40         -2.20         2.20 o
  -8   1   4         23.78         21.25         2.62 o
  -7   1   4        151.17        151.65         9.44 o
  -6   1   4       1661.75       1666.21        29.88 o
  -5   1   4          9.02          8.00         2.97 o
  -4   1   4         14.90         23.77         2.87 o
  -3   1   4        524.11        515.00        15.86 o
  -2   1   4         48.22         53.57         1.59 o
  -1   1   4        419.10        437.62         9.59 o
   0   1   4        108.85        126.05         4.51 o
   2   1   4         18.46         15.57         2.34 o
   3   1   4         77.59        100.93         2.93 o
   4   1   4         28.92         27.92         1.62 o
   5   1   4         46.04         44.11         4.92 o
   6   1   4          3.09          1.67         1.78 o
   7   1   4          0.04          1.25         1.71 o
  -9   2   4         27.36         35.77         5.26 o
  -8   2   4        129.87        112.81         8.52 o
  -7   2   4        165.99        162.72         9.69 o
  -6   2   4        306.81        280.76         7.03 o
  -5   2   4        144.52        114.90         2.52 o
  -4   2   4        229.97        252.57        10.31 o
  -3   2   4        747.63        762.03        17.83 o
  -2   2   4         48.38         60.96         1.70 o
  -1   2   4        307.09        318.54         8.50 o
   0   2   4         31.50         43.11         2.29 o
   1   2   4        244.02        215.87         8.92 o
   2   2   4         58.74         51.03         4.27 o
   3   2   4         11.32          9.64         1.05 o
   4   2   4         60.41         65.44         5.71 o
   5   2   4         25.66         22.66         3.75 o
   6   2   4         24.60         24.37         4.87 o
  -9   3   4         27.79         27.87         4.56 o
  -8   3   4        102.18        113.26         8.74 o
  -7   3   4         97.75        101.14         7.54 o
  -6   3   4        234.16        205.55        10.48 o
  -5   3   4          2.16          1.82         0.57 o
  -4   3   4        471.48        465.11         7.40 o
  -3   3   4        951.73        975.05        23.49 o
  -2   3   4        399.53        412.29         8.35 o
  -1   3   4        204.23        231.59         5.96 o
   0   3   4          1.33          6.47         1.89 o
   1   3   4         27.76         24.61         3.00 o
   2   3   4         16.74         18.94         2.87 o
   3   3   4          8.05         14.58         3.06 o
   4   3   4          5.28          6.04         2.72 o
   5   3   4          5.03          6.05         2.66 o
   6   3   4          5.18          6.94         2.91 o
  -9   4   4          0.67          2.18         2.28 o
  -8   4   4          4.74         16.21         3.49 o
  -7   4   4          4.15          0.95         1.59 o
  -6   4   4         44.82         38.21         4.40 o
  -5   4   4        149.01        146.11         3.38 o
  -4   4   4        314.37        321.90        14.65 o
  -3   4   4        306.98        283.82         7.66 o
  -2   4   4        627.30        622.95        10.13 o
  -1   4   4        427.57        434.24        13.70 o
   0   4   4        726.18        741.04        21.83 o
   1   4   4        430.26        416.43        14.95 o
   2   4   4         84.16         77.22         5.96 o
   3   4   4        293.46        273.82        13.11 o
   4   4   4        177.46        197.56        11.46 o
   5   4   4          4.47          4.40         2.48 o
  -9   5   4          8.67          8.58         3.26 o
  -8   5   4         38.22         40.29         5.18 o
  -7   5   4        215.38        197.51        11.21 o
  -6   5   4          0.61          5.55         2.30 o
  -5   5   4         44.11         47.48         2.02 o
  -4   5   4        122.31        130.64         3.57 o
  -3   5   4         63.88         66.88         2.48 o
  -2   5   4         20.69         22.74         2.59 o
  -1   5   4         52.68         57.21         4.23 o
   0   5   4        796.53        796.12        23.87 o
   1   5   4         79.16         79.01         6.06 o
   2   5   4        906.45        860.18        27.77 o
   3   5   4          9.97          8.60         2.77 o
   4   5   4         42.39         44.38         5.79 o
   5   5   4          4.13          1.96         2.86 o
  -8   6   4          8.08          7.15         2.52 o
  -7   6   4          2.89          3.86         2.44 o
  -6   6   4          7.31          3.80         1.84 o
  -5   6   4         26.96         25.43         3.72 o
  -4   6   4         78.76         82.73         3.86 o
  -3   6   4          6.00          8.13         1.72 o
  -2   6   4        157.61        150.29         7.46 o
  -1   6   4          0.01          1.33         1.45 o
   0   6   4          0.25          2.02         1.73 o
   1   6   4        251.93        244.00        12.00 o
   2   6   4         18.85         16.56         3.34 o
   3   6   4        141.65        141.44         9.96 o
   4   6   4         31.62         28.32         5.07 o
  -8   7   4          0.86          1.25         2.34 o
  -7   7   4         22.43         20.14         3.83 o
  -6   7   4          2.79          9.38         2.82 o
  -5   7   4         52.23         54.58         8.07 o
  -4   7   4        135.45        144.22         5.66 o
  -3   7   4         17.20         23.62         2.99 o
  -2   7   4         13.21          8.73         2.16 o
  -1   7   4         13.90         12.57         2.80 o
   0   7   4        115.97        111.10         7.67 o
   1   7   4         10.16          9.48         2.96 o
   2   7   4         13.30         14.53         3.71 o
   3   7   4          0.00          1.38         2.35 o
  -7   8   4         15.84         17.57         3.90 o
  -6   8   4         44.02         41.58         5.41 o
  -5   8   4         38.81         36.59         3.06 o
  -4   8   4         36.92         38.78         3.10 o
  -3   8   4         38.89         36.23         3.94 o
  -1   8   4         47.32         57.21         5.54 o
   0   8   4         79.76         86.14         7.16 o
   1   8   4          7.36          8.41         2.93 o
   2   8   4         45.53         46.66         6.00 o
  -6   9   4         70.46         56.83         6.61 o
  -5   9   4          0.00          0.37         1.13 o
  -4   9   4         10.41          9.88         1.88 o
  -3   9   4          1.76          2.16         1.80 o
  -2   9   4          8.17          8.06         2.81 o
  -1   9   4          0.00          1.63         1.93 o
   0   9   4         17.81         22.52         4.10 o
   1   9   4         79.66         92.98         8.37 o
  -5  10   4         41.77         40.92         5.69 o
  -4  10   4         60.60         57.13         5.75 o
  -3  10   4        109.04         94.90         7.69 o
  -2  10   4          3.29          4.15         2.20 o
  -4  11   4          0.08          0.83         2.52 o
  -3  11   4          0.04         -0.82         2.11 o
   0 -11   5         92.27        111.76         9.36 o
   2 -11   5         46.34         51.23         6.51 o
   3 -11   5        113.80        117.12         9.72 o
   4 -11   5          0.00          1.98         2.98 o
  -2 -10   5         11.20         10.45         3.09 o
  -1 -10   5          1.36          2.78         2.18 o
   0 -10   5         31.97         36.13         5.10 o
   2 -10   5         29.14         35.61         4.91 o
   3 -10   5         17.54         14.19         3.59 o
   4 -10   5         29.75         34.25         5.25 o
   5 -10   5          4.52          2.33         2.04 o
   6 -10   5         43.45         47.25         6.35 o
  -3  -9   5         19.15         18.67         4.00 o
  -2  -9   5         32.84         31.02         4.52 o
  -1  -9   5         53.80         42.93         5.23 o
   0  -9   5         13.10         16.23         3.43 o
   2  -9   5        232.75        237.37        12.52 o
   4  -9   5         10.59         15.38         3.51 o
   5  -9   5         10.27          9.91         4.38 o
   6  -9   5          6.64          8.86         2.87 o
   7  -9   5         13.26         13.98         3.77 o
  -5  -8   5         17.42         11.79         3.65 o
  -4  -8   5          2.52         -0.16         2.23 o
  -3  -8   5          0.37          1.33         2.03 o
  -2  -8   5         81.77         73.64         6.37 o
  -1  -8   5         65.68         73.78         6.22 o
   0  -8   5         11.80         11.04         2.82 o
   1  -8   5        104.36         96.97         7.28 o
   2  -8   5          0.34          0.22         1.78 o
   3  -8   5        258.32        259.25        12.70 o
   4  -8   5         18.99         22.66         3.82 o
   5  -8   5         52.08         52.20         3.46 o
   6  -8   5        148.18        150.75        10.31 o
   7  -8   5         40.25         45.75         6.04 o
  -5  -7   5         25.10         26.33         4.29 o
  -4  -7   5         29.37         32.21         4.48 o
  -3  -7   5        124.46        119.11         7.99 o
  -2  -7   5         44.23         40.96         4.55 o
  -1  -7   5       1295.50       1211.96        34.42 o
   0  -7   5        250.32        230.99        10.96 o
   1  -7   5        343.11        333.32        13.84 o
   2  -7   5         43.06         48.11         4.82 o
   3  -7   5         20.09         14.08         2.94 o
   4  -7   5          1.00          0.13         1.49 o
   5  -7   5         11.65         11.49         1.58 o
   6  -7   5        125.06        133.28         9.40 o
   7  -7   5          8.78          9.00         2.92 o
   8  -7   5        113.12        123.93         9.80 o
  -6  -6   5          1.39          0.48         1.92 o
  -4  -6   5          5.72          4.18         1.88 o
  -3  -6   5         30.18         27.35         3.62 o
  -2  -6   5        328.85        304.19        12.32 o
  -1  -6   5         15.34         15.62         2.65 o
   0  -6   5        114.31        119.48         7.02 o
   1  -6   5        457.57        431.85        15.53 o
   2  -6   5        158.58        151.11         8.30 o
   3  -6   5        326.08        319.85        13.38 o
   4  -6   5         80.43         81.38         3.72 o
   5  -6   5         94.53         93.31         4.05 o
   6  -6   5          3.88          5.82         2.66 o
   7  -6   5          0.91          2.30         2.31 o
   8  -6   5         20.54         30.05         4.89 o
  -6  -5   5         18.19         17.80         3.37 o
  -5  -5   5         42.41         41.43         5.22 o
  -4  -5   5        110.67         95.18         5.58 o
  -3  -5   5        179.43        180.59         8.35 o
  -2  -5   5          3.56          2.90         1.52 o
  -1  -5   5        116.91        111.38         4.53 o
   0  -5   5          1.62          1.44         0.97 o
   1  -5   5        251.13        264.79        10.76 o
   2  -5   5         14.84         19.54         2.85 o
   3  -5   5        184.71        172.42         8.86 o
   4  -5   5         61.65         60.89         2.82 o
   5  -5   5         63.36         63.39         2.89 o
   6  -5   5         23.61         25.40         3.87 o
   7  -5   5         28.95         30.99         4.56 o
   8  -5   5         15.88         14.05         3.59 o
  -6  -4   5          1.33          0.79         1.27 o
  -5  -4   5          3.85          3.78         1.36 o
  -4  -4   5         14.69         15.87         3.03 o
  -3  -4   5         16.99         18.81         2.73 o
  -2  -4   5        132.73        117.01         4.68 o
  -1  -4   5          1.36          0.26         0.73 o
   0  -4   5         36.09         24.48         2.70 o
   1  -4   5        159.19        139.89         3.58 o
   2  -4   5        619.90        613.80        19.19 o
   3  -4   5        204.57        196.23        10.08 o
   4  -4   5        102.72         99.86         3.21 o
   5  -4   5        216.52        201.78        10.49 o
   6  -4   5          3.60          4.08         2.30 o
   7  -4   5         64.65         55.98         6.24 o
   8  -4   5          5.91          1.69         2.39 o
  -8  -3   5          1.65          2.56         2.72 o
  -7  -3   5        134.52        134.74         9.65 o
  -6  -3   5         19.25         20.50         1.90 o
  -5  -3   5         32.85         33.74         2.20 o
  -4  -3   5        467.51        482.40         7.99 o
  -3  -3   5        115.07        103.72         3.35 o
  -2  -3   5        611.95        641.71        15.27 o
  -1  -3   5        186.17        200.37         4.26 o
   0  -3   5        611.63        736.50        16.44 o
   1  -3   5        755.17        796.04        12.10 o
   2  -3   5        190.52        211.90         4.01 o
   3  -3   5         67.76         55.61         4.60 o
   4  -3   5          2.91          2.26         1.32 o
   5  -3   5          2.99          0.86         1.43 o
   6  -3   5          0.05          0.82         1.71 o
   7  -3   5        771.26        760.06        27.46 o
   8  -3   5         18.27         27.17         4.73 o
  -8  -2   5         19.59         32.07         3.51 o
  -7  -2   5         23.87         20.22         2.58 o
  -6  -2   5          4.54          8.26         1.30 o
  -5  -2   5          3.99          7.35         0.98 o
  -4  -2   5          1.65          0.28         0.57 o
  -3  -2   5        181.34        187.23         4.13 o
  -2  -2   5         20.83         21.00         1.28 o
  -1  -2   5         48.53         53.99         1.73 o
   0  -2   5       1018.15       1095.63        21.87 o
   1  -2   5        505.30        495.82        16.00 o
   2  -2   5       1359.54       1296.58        34.10 o
   3  -2   5        252.30        224.92         9.86 o
   4  -2   5         79.73         67.43         5.42 o
   5  -2   5         10.61          8.78         2.45 o
   6  -2   5         58.16         63.55         6.25 o
   7  -2   5        236.80        248.40        13.60 o
   8  -2   5          0.41          1.86         2.49 o
  -8  -1   5         23.44         24.45         3.06 o
  -7  -1   5         27.31         30.50         5.60 o
  -6  -1   5          6.11          4.20         1.11 o
  -5  -1   5         39.45         34.23         1.60 o
  -4  -1   5        126.93        118.54         2.83 o
  -3  -1   5         11.60          7.24         0.68 o
  -2  -1   5        347.10        328.40         4.97 o
  -1  -1   5        106.59        109.67         2.33 o
   0  -1   5         44.07         31.06         1.13 o
   1  -1   5         30.95         25.76         1.25 o
   2  -1   5         39.29         36.88         3.42 o
   3  -1   5          6.57          2.39         1.55 o
   4  -1   5         66.31         76.10         5.88 o
   5  -1   5         33.53         38.22         4.61 o
   6  -1   5         39.22         46.58         5.42 o
   7  -1   5        100.01         99.38         8.60 o
  -8   0   5         22.48         18.98         4.42 o
  -7   0   5         47.36         47.02         5.32 o
  -6   0   5         12.62         14.68         3.51 o
  -5   0   5         36.18         43.69         5.72 o
  -4   0   5          4.90          2.38         0.39 o
  -2   0   5        485.58        487.36         6.58 o
  -1   0   5         21.96         23.48         1.04 o
   0   0   5          0.03          1.14         0.48 o
   1   0   5         35.18         44.97         1.60 o
   2   0   5       1077.76       1050.45        18.66 o
   3   0   5        150.00        135.96         3.82 o
   4   0   5          5.99          4.34         0.58 o
   5   0   5         21.05         20.44         3.68 o
   6   0   5          0.40          3.44         2.23 o
   7   0   5         15.09         12.11         3.37 o
  -8   1   5        627.92        561.46        22.39 o
  -7   1   5         11.52         17.62         3.64 o
  -6   1   5         89.95         82.05         6.44 o
  -5   1   5         59.02         50.56         4.61 o
  -4   1   5         58.65         74.82         5.17 o
  -2   1   5        137.84        126.75         2.82 o
  -1   1   5       1094.74       1179.88        17.81 o
   0   1   5         32.91         35.52         1.56 o
   1   1   5        675.07        766.22        22.01 o
   2   1   5         43.60         41.76         4.02 o
   3   1   5         16.21         17.66         1.53 o
   4   1   5         22.08         28.45         3.93 o
   5   1   5          0.06          1.22         1.81 o
   6   1   5        125.41        119.19         9.25 o
   7   1   5          1.90          0.93         2.14 o
  -9   2   5         91.26         83.09         7.99 o
  -8   2   5        237.14        209.69        12.29 o
  -7   2   5         74.24         72.03         6.51 o
  -6   2   5        171.11        183.20        10.08 o
  -5   2   5        132.41        140.09         7.95 o
  -4   2   5         16.70         17.82         2.73 o
  -3   2   5       1423.82       1380.56        23.79 o
  -2   2   5        113.38         94.33         3.82 o
  -1   2   5        116.10        147.72         3.60 o
   0   2   5        117.01        109.47         4.04 o
   1   2   5        193.44        200.70         8.90 o
   2   2   5        288.05        293.95        12.14 o
   3   2   5         15.23         16.23         1.68 o
   4   2   5         26.15         20.36         3.48 o
   5   2   5         59.98         63.47         6.48 o
   6   2   5         69.85         80.55         8.10 o
  -9   3   5          0.54          3.45         2.18 o
  -8   3   5         74.54         74.98         7.21 o
  -7   3   5         33.20         38.66         4.81 o
  -6   3   5        155.38        150.09         8.94 o
  -5   3   5        340.17        340.53        13.83 o
  -4   3   5         71.41         67.18         4.16 o
  -3   3   5         83.11         84.40         2.27 o
  -2   3   5        114.25        130.51         3.84 o
  -1   3   5         36.79         36.81         2.26 o
   0   3   5         51.41         44.98         3.76 o
   1   3   5         27.46         26.46         3.25 o
   2   3   5          0.15          0.81         1.10 o
   3   3   5         95.79         95.11         7.39 o
   4   3   5         55.58         67.79         6.76 o
   5   3   5         10.92         13.47         3.60 o
  -9   4   5          1.38         -0.79         1.94 o
  -8   4   5          0.04          0.48         1.79 o
  -7   4   5          2.63          5.09         2.39 o
  -6   4   5        137.55        141.44         8.94 o
  -5   4   5        135.82        125.62         2.37 o
  -4   4   5        340.53        332.93         6.15 o
  -3   4   5        746.44        759.22        13.35 o
  -2   4   5         97.07         96.16         6.78 o
  -1   4   5        237.39        227.46         9.20 o
   0   4   5         25.27         24.19         2.97 o
   1   4   5        384.87        321.89        13.12 o
   2   4   5        134.87        137.18         8.53 o
   3   4   5         56.71         56.59         5.85 o
   4   4   5         24.18         28.61         4.79 o
   5   4   5          4.27          6.01         2.96 o
  -8   5   5          3.66          9.90         3.25 o
  -7   5   5         68.04         51.09         5.66 o
  -6   5   5         24.22         23.21         3.71 o
  -5   5   5         92.95         89.96         6.69 o
  -4   5   5        171.86        174.38         4.25 o
  -3   5   5         43.31         51.02         2.81 o
  -2   5   5         31.17         33.94         3.16 o
  -1   5   5        270.04        249.95        10.26 o
   0   5   5       1374.21       1334.92        36.78 o
   1   5   5         19.90         16.92         3.17 o
   2   5   5          1.56          1.34         2.04 o
   3   5   5         84.77         89.24         7.56 o
   4   5   5          7.93         15.10         3.98 o
  -8   6   5         24.55         20.42         4.26 o
  -7   6   5         34.96         41.69         5.30 o
  -6   6   5         32.63         44.02         5.12 o
  -5   6   5          0.53         -0.09         1.41 o
  -4   6   5        156.56        156.42         5.54 o
  -3   6   5          9.96         15.91         4.52 o
  -2   6   5        189.76        171.45         8.35 o
  -1   6   5        548.28        528.91        17.90 o
   0   6   5        439.75        441.43        16.65 o
   1   6   5        117.18        113.51         8.09 o
   2   6   5          2.14          4.59         2.54 o
   3   6   5         26.42         20.70         4.26 o
  -8   7   5         27.89         42.68         5.78 o
  -7   7   5          0.64          0.57         2.04 o
  -6   7   5         21.60         20.43         3.85 o
  -5   7   5         22.41         21.15         2.24 o
  -4   7   5        123.21        123.74         5.20 o
  -3   7   5         26.73         26.15         3.17 o
  -2   7   5          0.48          2.54         1.88 o
  -1   7   5         22.20         14.78         3.06 o
   0   7   5         25.80         28.19         3.99 o
   1   7   5          3.07          5.03         2.36 o
   2   7   5         53.04         51.86         6.16 o
  -7   8   5         34.67         37.96         5.47 o
  -6   8   5         27.71         27.42         4.65 o
  -5   8   5         27.61         28.52         4.49 o
  -4   8   5         79.53         87.98         4.70 o
  -3   8   5         65.87         65.14         5.33 o
  -2   8   5         39.33         41.68         4.54 o
  -1   8   5         57.55         52.61         5.58 o
   0   8   5         57.31         62.73         6.19 o
   1   8   5         88.99         97.83         8.24 o
  -6   9   5          0.21         -1.40         1.95 o
  -5   9   5          7.31          3.72         2.25 o
  -4   9   5         25.78         27.02         2.86 o
  -3   9   5         62.09         63.93         5.80 o
  -2   9   5         17.21         19.11         3.48 o
  -1   9   5         32.93         44.19         5.49 o
   0   9   5          0.46         -0.21         2.12 o
  -4  10   5          5.02          7.48         2.46 o
  -3  10   5          0.51          1.51         2.04 o
  -2  10   5         61.21         75.63         7.14 o
  -1  10   5          6.88          8.07         2.95 o
  -3  11   5         22.67         26.33         4.55 o
   1 -11   6          1.79          4.29         2.58 o
   2 -11   6          1.65          2.56         2.76 o
   3 -11   6          3.39          7.09         3.15 o
  -2 -10   6         15.42         18.34         4.14 o
  -1 -10   6          1.27          1.23         2.48 o
   0 -10   6          9.20         11.95         3.50 o
   1 -10   6          0.48          2.12         1.92 o
   3 -10   6         70.57         73.93         7.37 o
   4 -10   6         19.24         16.89         3.86 o
   5 -10   6         94.21         95.58         8.54 o
  -4  -9   6          7.59          8.00         3.09 o
  -3  -9   6          9.25         11.13         3.27 o
  -2  -9   6         55.80         47.96         5.59 o
  -1  -9   6          1.00         -1.31         2.11 o
   0  -9   6         73.48         74.07         6.76 o
   1  -9   6         58.17         68.85         6.49 o
   2  -9   6         22.69         23.50         4.26 o
   3  -9   6         26.43         27.18         4.53 o
   4  -9   6          8.15          9.23         3.25 o
   5  -9   6          3.11          1.00         2.15 o
   6  -9   6         10.52          7.99         3.16 o
  -5  -8   6          8.57         10.77         3.27 o
  -4  -8   6         53.52         53.29         5.78 o
  -3  -8   6         12.31         12.86         3.05 o
  -2  -8   6          4.22          4.09         2.13 o
  -1  -8   6         10.57         11.23         2.71 o
   0  -8   6          7.11          8.39         2.75 o
   1  -8   6        259.81        264.44        12.84 o
   2  -8   6        103.46        109.26         7.97 o
   3  -8   6         49.73         44.65         5.18 o
   4  -8   6        178.17        184.21        10.92 o
   5  -8   6         84.62         85.01         7.57 o
   6  -8   6         50.83         56.71         6.48 o
   7  -8   6         18.90         26.10         4.73 o
  -5  -7   6         41.01         41.28         5.12 o
  -4  -7   6         40.25         42.01         4.90 o
  -3  -7   6        399.09        357.19        15.05 o
  -2  -7   6        136.09        128.29         7.91 o
  -1  -7   6       1039.08        993.38        29.93 o
   0  -7   6         11.22          9.30         2.26 o
   1  -7   6         83.10         75.30         6.07 o
   2  -7   6         25.02         27.65         3.93 o
   3  -7   6          0.32         -0.68         1.58 o
   4  -7   6          8.48          8.16         2.56 o
   5  -7   6          0.01          1.49         1.98 o
   6  -7   6        159.49        159.14        10.60 o
   7  -7   6         19.07         17.99         3.91 o
  -5  -6   6         58.17         53.04         5.31 o
  -4  -6   6        186.53        181.74         7.29 o
  -3  -6   6        138.84        134.49         5.92 o
  -2  -6   6          7.88          4.82         1.36 o
  -1  -6   6       1053.15        992.51        20.64 o
   0  -6   6        186.62        176.01         8.97 o
   1  -6   6        293.70        297.86        12.49 o
   2  -6   6         43.19         42.45         4.42 o
   3  -6   6          0.53          2.37         1.66 o
   4  -6   6          0.45          0.94         1.63 o
   5  -6   6          1.79          1.70         2.16 o
   6  -6   6        126.84        128.79         9.38 o
   7  -6   6         20.25         14.09         3.42 o
  -6  -5   6          3.22          2.06         2.17 o
  -5  -5   6         58.22         56.27         3.89 o
  -4  -5   6         34.18         37.57         3.05 o
  -3  -5   6        104.62         96.89         7.10 o
  -2  -5   6          7.59          6.79         1.32 o
  -1  -5   6         59.45         55.42         6.88 o
   0  -5   6          4.44          5.57         1.14 o
   1  -5   6         31.32         27.20         2.03 o
   2  -5   6          0.32          0.17         0.86 o
   3  -5   6        172.93        155.29         8.75 o
   4  -5   6          4.07          4.26         1.67 o
   5  -5   6          9.99         11.41         3.03 o
   6  -5   6         38.22         39.60         4.91 o
   7  -5   6          3.91          5.97         2.55 o
  -7  -4   6         15.03         18.77         4.20 o
  -6  -4   6          4.82          5.41         2.68 o
  -5  -4   6         18.67         18.19         2.17 o
  -4  -4   6         73.62         75.48         3.92 o
  -3  -4   6          0.10          0.56         0.62 o
  -2  -4   6        150.26        144.54         6.89 o
  -1  -4   6        394.58        384.24         9.53 o
   0  -4   6        277.92        312.51         8.79 o
   1  -4   6        384.56        360.17         6.87 o
   2  -4   6        180.47        175.86         4.27 o
   3  -4   6        375.39        338.35         6.83 o
   4  -4   6          2.93          6.90         2.35 o
   5  -4   6         62.62         64.61         5.96 o
   6  -4   6          0.27          2.91         2.11 o
   7  -4   6        126.14        125.61         9.60 o
  -8  -3   6         28.06         29.08         5.07 o
  -7  -3   6          8.03         11.55         2.25 o
  -6  -3   6        111.29        125.51         6.35 o
  -5  -3   6         47.54         42.44         3.36 o
  -4  -3   6        116.71        104.68         3.67 o
  -3  -3   6        238.69        238.45         6.07 o
  -2  -3   6        330.18        382.95         7.26 o
  -1  -3   6        187.47        198.78         5.12 o
   0  -3   6        602.23        730.60        12.25 o
   1  -3   6          9.64         12.12         1.15 o
   2  -3   6        153.41        125.70         5.13 o
   3  -3   6        271.37        262.31        11.46 o
   4  -3   6          0.02          0.90         1.58 o
   5  -3   6        796.85        799.83        26.53 o
   6  -3   6        125.35        131.49         9.45 o
   7  -3   6         82.05         73.14         7.26 o
  -8  -2   6          0.52          4.13         2.64 o
  -7  -2   6         21.01         26.45         3.09 o
  -6  -2   6         43.86         44.28         3.66 o
  -5  -2   6         80.90         85.44         7.40 o
  -4  -2   6          0.33          0.75         0.46 o
  -3  -2   6        110.94        108.19         2.95 o
  -2  -2   6       3200.87       3277.44        55.41 o
  -1  -2   6        527.01        513.08         7.46 o
   0  -2   6         25.17         22.76         1.04 o
   1  -2   6         16.07         16.35         1.11 o
   2  -2   6        276.24        239.20        10.22 o
   3  -2   6        287.54        260.84        11.44 o
   4  -2   6          8.26          5.26         1.92 o
   5  -2   6        364.47        365.36        16.01 o
   6  -2   6          1.36          1.67         2.02 o
   7  -2   6         31.13         21.01         4.25 o
  -8  -1   6          0.11          0.81         1.54 o
  -7  -1   6         12.08         11.06         2.34 o
  -6  -1   6         80.41         82.08         6.75 o
  -5  -1   6          1.66          1.30         0.37 o
  -4  -1   6          0.06          1.11         0.37 o
  -3  -1   6         14.95         13.93         0.81 o
  -2  -1   6        116.62        113.81         3.31 o
  -1  -1   6         33.37         31.57         1.12 o
   0  -1   6          2.73          3.18         0.49 o
   1  -1   6         18.11         19.52         1.55 o
   2  -1   6        502.96        508.47        16.87 o
   3  -1   6        342.50        322.91        13.22 o
   4  -1   6         11.27         14.40         3.00 o
   5  -1   6        136.13        153.98         9.73 o
   6  -1   6         82.53         84.13         7.60 o
   7  -1   6         28.15         21.62         4.25 o
  -8   0   6          3.10          3.21         1.64 o
  -7   0   6         54.10         62.75         6.33 o
  -6   0   6         26.76         52.36         5.33 o
  -5   0   6         33.04         36.89         4.18 o
  -4   0   6         14.24         18.05         2.72 o
  -3   0   6          0.87          7.38         3.72 o
  -2   0   6        743.17        728.28         9.33 o
  -1   0   6          0.63          0.61         0.38 o
   0   0   6        158.88        161.42         3.79 o
   1   0   6        166.08        167.71         4.43 o
   2   0   6         45.87         35.28         3.73 o
   3   0   6         24.17         22.84         1.17 o
   4   0   6         28.22         26.98         3.84 o
   5   0   6         40.21         39.17         4.92 o
   6   0   6         27.51         35.81         5.28 o
  -8   1   6         93.36         90.27         8.11 o
  -7   1   6         75.59         75.53         6.87 o
  -6   1   6          1.35          3.71         2.21 o
  -5   1   6          0.35          1.11         1.31 o
  -4   1   6        171.69        161.94         8.25 o
  -3   1   6        195.94        187.25         8.57 o
  -2   1   6          3.37          2.95         0.56 o
  -1   1   6        793.41        853.52        13.08 o
   0   1   6         65.99         78.78         2.57 o
   1   1   6         38.37         41.01         2.14 o
   2   1   6        103.56        106.07         6.81 o
   3   1   6          0.01          0.37         0.56 o
   4   1   6        169.26        168.04        10.11 o
   5   1   6         58.25         68.72         6.73 o
   6   1   6         12.41         12.76         3.62 o
  -8   2   6        251.52        224.58        13.04 o
  -7   2   6        172.38        184.20        11.11 o
  -6   2   6         44.61         56.23         5.46 o
  -5   2   6        219.38        235.07        11.11 o
  -4   2   6         81.07         74.94         5.51 o
  -3   2   6         51.24         67.42         2.19 o
  -2   2   6        292.93        283.76         9.48 o
  -1   2   6        171.90        186.72        10.50 o
   0   2   6        356.35        348.06        10.88 o
   1   2   6        363.34        331.37        12.78 o
   2   2   6         89.12         69.10         5.66 o
   3   2   6          0.20          0.32         1.50 o
   4   2   6         28.39         23.88         4.03 o
   5   2   6          1.08          3.59         2.66 o
  -8   3   6        106.01        102.31         8.64 o
  -7   3   6        161.51        143.67         9.61 o
  -6   3   6         31.64         54.00         5.60 o
  -5   3   6          0.16          1.13         1.54 o
  -4   3   6         17.25         16.94         2.02 o
  -3   3   6         99.00        109.46         2.81 o
  -2   3   6        102.42         92.65         2.85 o
  -1   3   6        365.73        337.60        11.57 o
   0   3   6         19.48         20.63         2.95 o
   1   3   6        126.86        115.34         5.05 o
   2   3   6        112.10        110.12         5.25 o
   3   3   6         13.71         18.69         3.35 o
   4   3   6         56.26         55.53         6.35 o
   5   3   6         89.83         88.42         8.45 o
  -8   4   6         59.59         63.42         6.68 o
  -7   4   6         90.34         81.18         7.36 o
  -6   4   6         49.32         46.03         5.07 o
  -5   4   6        304.56        289.94        14.82 o
  -4   4   6        208.41        200.98         4.28 o
  -3   4   6        178.04        176.70         4.28 o
  -2   4   6          0.63          3.20         1.04 o
  -1   4   6          0.15         -0.15         1.25 o
   0   4   6        145.78        143.38         7.68 o
   1   4   6          5.10          5.76         2.36 o
   2   4   6          0.88         -0.06         1.85 o
   3   4   6         20.94         19.64         3.69 o
   4   4   6          4.29          3.70         2.84 o
  -8   5   6         93.27         89.86         8.12 o
  -7   5   6         65.40         61.04         6.35 o
  -6   5   6          0.15          0.94         1.54 o
  -5   5   6          3.72          5.19         2.18 o
  -4   5   6          0.21          0.72         0.60 o
  -3   5   6        107.40        104.84         4.23 o
  -2   5   6       1083.79       1087.56        21.38 o
  -1   5   6          1.31          2.06         1.81 o
   0   5   6         48.05         52.21         4.94 o
   1   5   6        212.31        197.03        10.54 o
   2   5   6         16.88         22.48         4.01 o
   3   5   6         25.04         35.65         5.07 o
   4   5   6          8.32         11.45         4.18 o
  -8   6   6         11.58         11.48         3.36 o
  -7   6   6          2.03          1.63         2.37 o
  -6   6   6          6.62          4.62         2.03 o
  -5   6   6         67.25         72.04         6.39 o
  -4   6   6         11.28          9.72         1.38 o
  -3   6   6        633.27        627.05        14.28 o
  -2   6   6        645.52        646.87        20.40 o
  -1   6   6          1.22          4.98         2.23 o
   0   6   6          1.52          4.08         1.97 o
   1   6   6         56.81         60.32         5.99 o
   2   6   6          5.55          5.26         2.74 o
   3   6   6          9.67         12.73         3.79 o
  -7   7   6          4.12          0.75         2.32 o
  -6   7   6         11.09         11.26         2.99 o
  -5   7   6          1.72          5.97         2.72 o
  -4   7   6         39.10         43.41         3.11 o
  -3   7   6          8.37         10.19         1.75 o
  -2   7   6        106.83        111.46         7.09 o
  -1   7   6          0.56          0.11         1.71 o
   0   7   6         29.27         35.15         4.63 o
   1   7   6        175.17        163.22        10.69 o
   2   7   6         98.91        102.27         8.88 o
  -6   8   6         25.91         31.50         4.97 o
  -5   8   6         73.49         77.77         7.42 o
  -4   8   6          9.79         12.60         2.00 o
  -3   8   6         38.17         40.15         3.34 o
  -2   8   6         66.38         71.28         6.13 o
  -1   8   6         68.37         68.79         6.31 o
   0   8   6          3.63          6.46         2.72 o
   1   8   6          8.40         11.78         3.32 o
  -5   9   6          9.22          8.90         2.90 o
  -4   9   6         13.55         14.61         3.54 o
  -3   9   6         78.88         91.97         7.11 o
  -2   9   6         13.48         16.52         3.47 o
  -1   9   6          7.99         13.16         3.45 o
   0   9   6         46.66         51.93         6.26 o
  -3  10   6          6.36         10.64         3.20 o
  -2  10   6         21.51         19.46         4.04 o
   2 -11   7          1.57          1.43         2.27 o
  -2 -10   7         35.53         36.83         5.33 o
  -1 -10   7          8.29         10.81         3.42 o
   0 -10   7        111.67        120.00         9.34 o
   1 -10   7         97.31         97.22         8.52 o
   2 -10   7          5.56          6.11         2.72 o
   3 -10   7        124.60        125.84         9.94 o
   4 -10   7         16.30         28.02         4.96 o
  -4  -9   7          1.03          3.29         2.73 o
  -3  -9   7         12.97         10.57         3.08 o
  -2  -9   7         72.07         87.96         7.62 o
  -1  -9   7         24.43         27.56         4.63 o
   0  -9   7         19.28         23.66         4.25 o
   1  -9   7         11.34         16.78         3.62 o
   2  -9   7          8.48         10.57         2.81 o
   3  -9   7          8.16          8.26         2.94 o
   4  -9   7         99.77        104.25         8.73 o
   5  -9   7         73.50         68.64         7.23 o
  -4  -8   7          8.08          4.23         2.32 o
  -3  -8   7         30.72         28.61         4.31 o
  -2  -8   7          3.42          1.59         1.92 o
  -1  -8   7         91.21         95.13         7.45 o
   0  -8   7        189.50        189.60        10.67 o
   1  -8   7        117.98        121.11         8.61 o
   2  -8   7        267.32        259.70        13.13 o
   3  -8   7         88.57         90.18         7.72 o
   4  -8   7         20.74         19.71         3.89 o
   5  -8   7         18.19         22.04         4.19 o
   6  -8   7         29.29         27.28         4.88 o
  -5  -7   7          3.26          2.89         2.14 o
  -4  -7   7          3.98          3.64         2.14 o
  -3  -7   7        287.74        279.61        12.98 o
  -2  -7   7          0.12          0.14         1.65 o
   0  -7   7        101.63         94.81         6.93 o
   1  -7   7          0.18          1.63         1.92 o
   2  -7   7          5.00          8.97         2.70 o
   3  -7   7         25.14         20.86         3.65 o
   4  -7   7        405.95        370.38        16.55 o
   5  -7   7         63.07         60.22         6.51 o
   6  -7   7          0.15          0.99         2.05 o
  -5  -6   7         24.13         17.71         3.71 o
  -4  -6   7          3.73          3.89         1.51 o
  -3  -6   7       1009.31        997.07        22.69 o
  -2  -6   7         90.91         87.60         4.62 o
  -1  -6   7          5.34          5.59         2.18 o
   0  -6   7          1.20          0.75         1.47 o
   1  -6   7         39.65         31.31         3.90 o
   2  -6   7          3.63          6.78         2.02 o
   3  -6   7          0.89          1.34         1.81 o
   4  -6   7        235.51        216.80        11.87 o
   5  -6   7         28.60         26.68         4.24 o
   6  -6   7          8.24         10.55         3.37 o
   7  -6   7          0.35         -2.77         2.81 o
  -6  -5   7         25.04         23.01         4.38 o
  -5  -5   7         32.67         39.61         3.46 o
  -4  -5   7          3.24          2.56         1.96 o
  -3  -5   7          5.13          4.67         1.27 o
  -2  -5   7         17.82         17.24         1.97 o
  -1  -5   7        103.65         98.30         4.46 o
   0  -5   7          4.33          1.19         1.43 o
   1  -5   7          2.91          2.48         0.97 o
   2  -5   7         97.16         87.07         3.56 o
   3  -5   7        144.56        140.94         8.54 o
   4  -5   7         80.10         77.69         6.59 o
   5  -5   7         47.00         45.70         5.35 o
   6  -5   7         16.60         14.63         3.60 o
   7  -5   7         31.23         32.12         5.18 o
  -7  -4   7          5.60          8.51         2.98 o
  -6  -4   7         95.42         92.09         8.21 o
  -5  -4   7         27.02         24.28         2.05 o
  -4  -4   7         19.38         18.57         1.75 o
  -3  -4   7        321.31        326.60         7.94 o
  -2  -4   7        346.73        348.46         8.67 o
  -1  -4   7        688.98        656.59        15.57 o
   0  -4   7         87.81         85.08         3.65 o
   1  -4   7         24.59         29.79         1.61 o
   2  -4   7         11.78          9.60         0.82 o
   3  -4   7          5.10          0.02         1.45 o
   4  -4   7         93.64         94.59         7.14 o
   5  -4   7         48.89         51.50         5.64 o
   6  -4   7          6.74          7.26         2.86 o
   7  -4   7         48.71         37.99         5.54 o
  -7  -3   7         34.29         36.77         6.34 o
  -6  -3   7         10.72         14.48         2.44 o
  -5  -3   7         30.18         29.81         3.60 o
  -4  -3   7         43.84         46.01         2.35 o
  -3  -3   7          6.66          5.49         0.84 o
  -2  -3   7         50.37         67.58         2.15 o
  -1  -3   7        456.60        439.09        14.11 o
   0  -3   7         19.59         19.50         1.46 o
   1  -3   7        185.27        155.95         7.42 o
   2  -3   7        311.97        306.03        12.58 o
   3  -3   7       1399.96       1307.72        33.53 o
   4  -3   7        236.47        213.23        11.24 o
   5  -3   7        397.16        378.64        16.67 o
   6  -3   7         83.50         81.06         7.63 o
   7  -3   7         84.91         82.41         8.14 o
  -8  -2   7          0.53          5.48         3.16 o
  -7  -2   7         69.11         74.51         7.25 o
  -6  -2   7         95.52        111.70         5.91 o
  -5  -2   7         31.87         28.45         2.04 o
  -4  -2   7        650.30        635.87         8.95 o
  -3  -2   7        153.36        136.24         3.44 o
  -2  -2   7         10.17          5.01         0.70 o
  -1  -2   7        201.92        194.83         3.87 o
   0  -2   7         52.20         47.20         1.83 o
   1  -2   7        155.65        152.34         4.17 o
   2  -2   7          0.26         -0.95         1.56 o
   3  -2   7        441.46        415.41        16.01 o
   4  -2   7         23.91         32.50         4.44 o
   5  -2   7        481.30        494.41        19.98 o
   6  -2   7          6.27          6.27         3.16 o
  -8  -1   7         16.29         11.66         3.26 o
  -7  -1   7          6.69          0.83         2.01 o
  -6  -1   7         15.74         13.86         3.03 o
  -5  -1   7          4.19          5.56         1.50 o
  -4  -1   7          0.00          0.33         0.48 o
  -3  -1   7         11.46          8.80         0.71 o
  -2  -1   7         92.61         87.84         2.90 o
  -1  -1   7        355.50        344.30         5.03 o
   0  -1   7        213.91        200.18         4.30 o
   1  -1   7        487.66        452.71         9.29 o
   2  -1   7         24.97         20.71         3.04 o
   3  -1   7         77.84         77.67         6.22 o
   4  -1   7         94.03        101.48         7.73 o
   5  -1   7         43.60         44.85         5.45 o
   6  -1   7        109.92        115.76         9.34 o
  -8   0   7          1.53          1.05         2.13 o
  -7   0   7         42.82         98.25         8.28 o
  -6   0   7         76.91         85.31         6.99 o
  -5   0   7         16.83         14.44         2.69 o
  -4   0   7        232.64        232.06        10.67 o
  -3   0   7        156.73        130.84         4.60 o
  -2   0   7         65.60         65.53         2.45 o
  -1   0   7         19.59         18.90         1.08 o
   0   0   7          0.13          1.38         0.71 o
   1   0   7        267.50        270.25         6.54 o
   2   0   7          4.36          2.10         0.51 o
   3   0   7         24.05         21.38         3.53 o
   4   0   7         11.73          7.74         2.65 o
   5   0   7         38.66         38.77         5.34 o
   6   0   7         20.55         20.35         4.34 o
  -8   1   7         20.40         28.80         4.87 o
  -7   1   7          6.89          4.89         2.32 o
  -6   1   7         24.41         19.55         3.51 o
  -5   1   7          6.78          4.74         1.64 o
  -4   1   7          0.71          1.09         1.13 o
  -3   1   7         78.04         88.06         5.72 o
  -2   1   7          7.35         15.78         1.28 o
  -1   1   7         15.95         27.64         1.86 o
   0   1   7        555.06        535.33        11.39 o
   1   1   7        103.90         96.98         4.67 o
   2   1   7        161.23        148.06         4.64 o
   3   1   7         77.09         74.75         6.33 o
   4   1   7         13.94          8.71         2.95 o
   5   1   7        107.68        117.68         9.47 o
  -8   2   7         23.41         27.48         4.83 o
  -7   2   7         88.32         77.38         7.19 o
  -6   2   7         15.63         16.08         3.17 o
  -5   2   7        114.93        110.16         7.36 o
  -4   2   7        432.60        425.65        15.77 o
  -3   2   7       1006.66       1064.24        15.36 o
  -2   2   7         60.26         58.27         2.17 o
  -1   2   7          0.03          1.26         1.29 o
   0   2   7          5.86          4.09         1.52 o
   1   2   7         43.89         45.62         4.25 o
   2   2   7         48.69         46.55         4.77 o
   3   2   7          4.34          2.77         1.81 o
   4   2   7        128.68        113.82         8.66 o
   5   2   7          4.21          2.63         2.04 o
  -8   3   7         13.75         15.78         3.94 o
  -7   3   7          3.84          3.57         1.85 o
  -6   3   7         88.62         91.31         7.26 o
  -5   3   7        462.04        482.77        18.27 o
  -4   3   7         29.02         28.44         1.56 o
  -3   3   7        104.18         97.23         2.75 o
  -2   3   7         19.56         13.63         1.18 o
  -1   3   7         68.71         71.23         3.43 o
   0   3   7        280.79        273.52         7.74 o
   1   3   7         40.68         43.79         3.18 o
   2   3   7         97.90         94.44         5.09 o
   3   3   7        184.63        177.58         7.72 o
   4   3   7         41.46         48.64         6.11 o
  -8   4   7         57.16         56.57         6.71 o
  -7   4   7        106.36        105.82         8.44 o
  -6   4   7         20.15         12.80         3.04 o
  -5   4   7          0.30         -0.82         1.71 o
  -4   4   7         50.48         53.36         2.34 o
  -3   4   7          4.55          4.93         0.86 o
  -2   4   7          0.16          0.49         0.80 o
  -1   4   7         47.60         45.86         2.89 o
   0   4   7          1.24          0.09         1.44 o
   1   4   7         13.51         14.27         3.02 o
   2   4   7         76.41         77.06         6.86 o
   3   4   7          9.49         10.19         3.21 o
   4   4   7         14.57          9.79         3.71 o
  -8   5   7          0.55          1.97         2.18 o
  -7   5   7          0.02          3.16         2.38 o
  -6   5   7         61.36         58.11         6.18 o
  -5   5   7         75.48         85.65         7.02 o
  -4   5   7        256.70        247.10         7.92 o
  -3   5   7         17.33         18.55         1.86 o
  -2   5   7         17.82         17.11         1.88 o
  -1   5   7        320.40        324.96        13.01 o
   0   5   7          3.00          0.19         1.76 o
   1   5   7          0.20          4.09         2.42 o
   2   5   7         33.89         33.27         4.86 o
   3   5   7         48.64         64.16         7.05 o
  -7   6   7         88.93         93.97         8.55 o
  -6   6   7          0.41          5.71         2.90 o
  -5   6   7        340.50        299.21        14.58 o
  -4   6   7        778.26        784.91        23.17 o
  -3   6   7        101.65         94.54         4.52 o
  -2   6   7         94.27         93.17         5.90 o
  -1   6   7          1.56          0.52         1.47 o
   0   6   7          9.46          8.10         2.75 o
   1   6   7          3.18          3.51         2.41 o
   2   6   7         10.95         13.40         3.79 o
  -7   7   7         21.36         20.61         4.52 o
  -6   7   7        166.26        185.12        11.74 o
  -5   7   7         70.21         73.29         7.03 o
  -4   7   7          0.83          2.68         2.43 o
  -3   7   7        128.35        133.23         5.82 o
  -2   7   7        201.18        200.54        10.23 o
  -1   7   7        403.71        378.01        15.95 o
   0   7   7         37.40         43.58         5.28 o
   1   7   7         65.77         69.50         7.24 o
  -6   8   7          7.65         11.22         3.06 o
  -5   8   7         11.81         15.40         3.43 o
  -4   8   7         42.22         40.44         5.43 o
  -3   8   7          1.89          3.59         1.61 o
  -2   8   7          1.79          2.89         2.00 o
  -1   8   7          6.74          7.79         2.90 o
   0   8   7          0.30         -1.27         1.91 o
  -4   9   7          9.57         15.76         3.63 o
  -3   9   7          0.15         -1.41         1.41 o
  -2   9   7         59.47         55.95         5.84 o
  -1   9   7         43.32         48.74         6.05 o
  -2  10   7          2.24          3.12         2.88 o
  -2 -10   8         54.30         49.74         6.35 o
  -1 -10   8         65.37         72.21         7.40 o
   0 -10   8          5.95          5.66         2.93 o
   1 -10   8         92.38         93.98         8.50 o
   2 -10   8        130.01        131.53        10.20 o
   3 -10   8          2.50          4.96         3.11 o
   4 -10   8          1.85          0.97         2.52 o
  -4  -9   8          1.73          1.35         2.58 o
  -3  -9   8         13.38         11.90         3.27 o
  -2  -9   8         10.72          9.73         3.31 o
  -1  -9   8          3.59         -0.56         1.99 o
   0  -9   8         57.47         56.89         6.16 o
   1  -9   8         28.12         24.46         2.96 o
   2  -9   8         61.25         63.67         6.72 o
   3  -9   8        156.80        147.11        10.46 o
   4  -9   8         51.86         55.38         6.61 o
   5  -9   8        121.17        122.93        10.04 o
  -4  -8   8         11.75         10.50         3.02 o
  -3  -8   8         35.60         38.00         4.72 o
  -2  -8   8        204.81        199.77        11.44 o
  -1  -8   8         81.26         93.25         7.50 o
   1  -8   8         31.37         32.92         4.45 o
   2  -8   8         24.71         32.63         4.67 o
   3  -8   8         16.34         15.04         3.22 o
   4  -8   8          0.54         -1.59         2.43 o
   5  -8   8          6.25          4.19         2.75 o
  -4  -7   8         36.72         37.35         3.56 o
  -3  -7   8        110.99        106.74         5.76 o
  -2  -7   8         31.17         31.59         3.94 o
  -1  -7   8         31.95         33.43         3.05 o
   0  -7   8         43.40         44.96         3.55 o
   1  -7   8          6.17          8.16         2.62 o
   2  -7   8        185.45        167.06        10.19 o
   3  -7   8        313.49        312.40        14.79 o
   4  -7   8         34.31         44.28         5.60 o
   5  -7   8        105.94        114.00         9.17 o
   6  -7   8         16.59         14.89         3.76 o
  -5  -6   8        634.65        614.55        25.28 o
  -4  -6   8          9.13          9.71         1.93 o
  -3  -6   8        153.79        155.79         6.60 o
  -2  -6   8         22.51         20.18         2.40 o
  -1  -6   8          0.06         -0.17         1.13 o
   0  -6   8         25.64         31.45         2.70 o
   1  -6   8          9.43         16.79         2.29 o
   2  -6   8        121.92         97.26         7.36 o
   3  -6   8         14.24         15.68         3.17 o
   4  -6   8         82.98         75.36         6.86 o
   5  -6   8         11.02         11.54         3.19 o
   6  -6   8         23.04         24.68         4.50 o
  -6  -5   8          0.10         -0.59         2.33 o
  -5  -5   8         31.13         32.09         5.13 o
  -4  -5   8         10.95         11.83         1.94 o
  -3  -5   8         12.14         12.46         3.05 o
  -2  -5   8        173.35        169.07         6.48 o
  -1  -5   8        201.60        192.68         6.77 o
   0  -5   8        137.33        124.77         5.18 o
   1  -5   8         14.45         12.07         1.21 o
   2  -5   8          4.61          9.49         1.65 o
   3  -5   8         10.93          8.20         2.45 o
   4  -5   8         97.76        101.09         7.83 o
   5  -5   8         59.00         57.88         6.26 o
   6  -5   8         15.17         17.73         3.85 o
  -6  -4   8         67.94         78.88         5.41 o
  -5  -4   8        288.79        306.62        10.61 o
  -4  -4   8         26.88         35.71         2.48 o
  -3  -4   8         72.82         70.34         3.14 o
  -2  -4   8         95.10         88.82         3.69 o
  -1  -4   8          5.43          5.01         1.65 o
   0  -4   8          8.00         13.28         1.57 o
   1  -4   8          1.91          0.50         0.54 o
   2  -4   8        119.02        119.55         3.08 o
   3  -4   8          0.78          0.87         1.61 o
   4  -4   8          4.13         11.79         3.18 o
   5  -4   8         35.97         33.24         4.74 o
   6  -4   8          9.66          7.46         3.01 o
  -7  -3   8          0.95          1.87         1.91 o
  -6  -3   8         40.47         39.32         4.79 o
  -5  -3   8         12.46         14.62         2.36 o
  -4  -3   8         42.63         43.95         2.15 o
  -3  -3   8        180.78        181.91         4.56 o
  -2  -3   8        304.38        303.52         8.01 o
  -1  -3   8        530.67        475.91        15.44 o
   0  -3   8        579.24        558.13         9.57 o
   1  -3   8        554.46        523.01        11.04 o
   2  -3   8        357.65        329.54        13.59 o
   3  -3   8        292.73        288.23         7.04 o
   4  -3   8         39.77         37.08         4.73 o
   5  -3   8        211.15        193.83        11.82 o
   6  -3   8          4.99         11.33         3.53 o
  -7  -2   8         19.06         21.62         3.05 o
  -6  -2   8        356.42        319.08        15.30 o
  -5  -2   8         44.92         44.09         4.88 o
  -4  -2   8        130.91        131.64         3.75 o
  -3  -2   8        231.84        222.34         4.82 o
  -2  -2   8        141.05        143.00         3.73 o
  -1  -2   8          6.82          9.04         1.02 o
   0  -2   8        168.68        157.02         3.84 o
   1  -2   8         99.57        101.11         2.51 o
   2  -2   8         10.33          9.50         2.31 o
   3  -2   8       1250.57       1171.04        34.77 o
   4  -2   8         42.20         40.69         4.98 o
   5  -2   8         47.42         61.22         6.67 o
   6  -2   8         12.37         15.40         3.94 o
  -8  -1   8          7.98         11.61         3.68 o
  -7  -1   8          2.07          1.79         2.01 o
  -6  -1   8         10.24          6.92         2.64 o
  -5  -1   8         33.15         36.80         4.54 o
  -4  -1   8        124.98        125.78        12.38 o
  -3  -1   8        296.41        289.70         5.44 o
  -2  -1   8         37.93         39.87         1.75 o
  -1  -1   8        188.04        179.49         6.20 o
   0  -1   8         34.51         26.65         1.80 o
   1  -1   8         38.88         36.05         2.42 o
   2  -1   8        397.46        411.31        15.82 o
   3  -1   8         69.14         65.30         6.03 o
   4  -1   8         34.91         37.90         5.17 o
   5  -1   8          4.01          2.06         2.01 o
   6  -1   8          0.88         -0.91         2.15 o
  -7   0   8          8.89          8.15         2.59 o
  -6   0   8         93.23         83.79         7.15 o
  -5   0   8          7.61          8.62         2.44 o
  -4   0   8          0.31         18.63         3.12 o
  -3   0   8        376.64        350.77         6.04 o
  -2   0   8        119.47        121.11         2.79 o
  -1   0   8         73.45         65.48         3.45 o
   0   0   8        146.87        149.18         4.78 o
   1   0   8          1.03          1.87         0.71 o
   2   0   8         14.35         11.76         0.92 o
   3   0   8        152.07        152.85         9.49 o
   4   0   8         33.79         41.25         5.32 o
   5   0   8         44.10         51.03         6.17 o
  -8   1   8          6.17          6.13         3.08 o
  -7   1   8          2.24          1.51         2.22 o
  -6   1   8          5.12          4.16         1.95 o
  -5   1   8         65.99         72.96         6.22 o
  -4   1   8         53.29         51.89         4.93 o
  -3   1   8         15.22         11.30         0.80 o
  -2   1   8        471.44        461.46         8.34 o
  -1   1   8        160.15        127.53         6.45 o
   0   1   8         93.32         86.28         6.23 o
   1   1   8        206.34        206.29         6.02 o
   2   1   8         10.81         15.32         1.81 o
   3   1   8        146.36        131.26         9.08 o
   4   1   8        240.13        244.27        13.62 o
   5   1   8          8.56         12.19         3.88 o
  -8   2   8         12.80         16.45         4.16 o
  -7   2   8          0.02         -0.94         2.09 o
  -6   2   8        110.52        101.14         7.88 o
  -5   2   8        226.28        213.46        11.17 o
  -4   2   8          0.90          2.89         1.56 o
  -3   2   8          7.88          6.26         0.70 o
  -2   2   8         10.14          8.82         0.83 o
  -1   2   8          5.29          6.11         1.10 o
   0   2   8          0.00          2.29         1.54 o
   1   2   8          1.44          6.76         2.61 o
   2   2   8        301.83        274.04         7.83 o
   3   2   8         47.14         55.84         6.06 o
   4   2   8          2.59          6.74         2.89 o
  -8   3   8         14.21         11.87         3.58 o
  -7   3   8        250.58        245.18        13.73 o
  -6   3   8         16.82         19.13         3.49 o
  -5   3   8          1.21          2.46         1.92 o
  -4   3   8         20.06         23.34         3.55 o
  -3   3   8         38.77         41.22         1.84 o
  -2   3   8        431.46        410.30         9.89 o
  -1   3   8        120.58        111.63         6.00 o
   0   3   8         45.76         54.08         3.30 o
   1   3   8        120.76        106.82         4.81 o
   2   3   8         28.57         22.04         2.73 o
   3   3   8          3.98          5.83         4.98 o
   4   3   8         14.18         21.44         4.61 o
  -7   4   8          3.16          3.87         2.39 o
  -6   4   8          0.15         -2.07         2.07 o
  -5   4   8          4.42          6.38         2.20 o
  -4   4   8          0.77          8.23         2.57 o
  -3   4   8         16.13         12.81         1.48 o
  -2   4   8         45.63         47.00         2.97 o
  -1   4   8         49.62         42.10         2.89 o
   0   4   8         10.41         11.80         1.71 o
   1   4   8         22.02         22.52         3.88 o
   2   4   8         76.51         74.28         6.94 o
   3   4   8         25.28         28.92         4.85 o
  -7   5   8        113.52        109.31         9.10 o
  -6   5   8        145.83        156.20        10.60 o
  -5   5   8         13.49          9.36         2.68 o
  -4   5   8         71.47         60.34         5.76 o
  -3   5   8        146.17        148.69         5.54 o
  -2   5   8         89.59         86.37         4.38 o
  -1   5   8          9.32          9.92         1.71 o
   0   5   8         52.32         54.31         5.34 o
   1   5   8          9.13          9.93         2.90 o
   2   5   8          5.18          7.34         2.84 o
   3   5   8          9.70         14.70         3.94 o
  -7   6   8         84.51         74.10         7.68 o
  -6   6   8        309.67        312.09        15.93 o
  -5   6   8         92.83         84.48         7.50 o
  -4   6   8        116.61        103.84         8.15 o
  -3   6   8          2.43          3.09         1.08 o
  -2   6   8         14.44         11.04         2.36 o
  -1   6   8          6.22          7.12         1.63 o
   0   6   8          3.05          4.50         2.26 o
   1   6   8          7.91          7.60         2.89 o
   2   6   8         59.19         73.26         7.58 o
  -6   7   8          0.13          1.34         2.28 o
  -5   7   8        241.59        242.77        13.56 o
  -4   7   8        164.93        163.31        10.70 o
  -3   7   8        386.38        374.82        10.98 o
  -2   7   8         36.95         41.40         5.53 o
  -1   7   8          5.49          7.04         2.61 o
   0   7   8          0.13          1.80         2.01 o
   1   7   8          3.08          3.46         2.84 o
  -5   8   8         11.24         12.51         3.46 o
  -4   8   8          3.69         14.10         3.50 o
  -3   8   8          2.41          3.06         2.39 o
  -2   8   8         11.60          6.95         1.73 o
  -1   8   8         29.63         34.19         4.96 o
   0   8   8         97.49         94.06         8.36 o
  -2   9   8          1.91          1.07         2.15 o
  -1 -10   9         78.52         80.92         7.90 o
   0 -10   9         81.36         76.89         7.89 o
   1 -10   9         61.09         73.79         7.73 o
   2 -10   9          4.56          6.66         3.02 o
  -3  -9   9          2.06         -0.34         2.18 o
  -2  -9   9         57.84         70.37         7.12 o
  -1  -9   9         81.17         78.96         7.36 o
   0  -9   9         89.99         92.61         5.74 o
   1  -9   9        187.80        190.74        12.08 o
   2  -9   9         13.17         14.03         3.55 o
   3  -9   9        102.52        128.62        10.08 o
   4  -9   9         74.91         83.68         8.25 o
  -4  -8   9         56.79         55.38         6.11 o
  -3  -8   9         13.85         17.10         3.73 o
  -2  -8   9          1.10          0.23         1.79 o
   0  -8   9         21.16         16.61         3.70 o
   1  -8   9          7.73          5.82         2.73 o
   2  -8   9          9.42          6.15         2.42 o
   3  -8   9         23.44         26.94         4.60 o
   4  -8   9         89.28         79.99         7.90 o
   5  -8   9         98.60         86.87         8.48 o
  -4  -7   9          3.37          4.31         1.83 o
  -3  -7   9          0.15         -1.39         1.39 o
  -2  -7   9         17.61         20.72         2.74 o
  -1  -7   9        212.29        209.62         6.53 o
   0  -7   9        228.17        221.49         8.11 o
   1  -7   9        136.00        136.09         9.08 o
   2  -7   9          7.19          5.90         2.16 o
   3  -7   9        106.29        112.91         8.78 o
   4  -7   9        111.62        104.06         8.71 o
   5  -7   9          8.01         10.23         3.45 o
  -5  -6   9        124.93        118.14         9.91 o
  -4  -6   9         23.46         20.32         4.55 o
  -3  -6   9          0.01         -0.64         1.29 o
  -2  -6   9          1.54          5.55         2.40 o
  -1  -6   9         23.11         25.10         2.61 o
   0  -6   9         64.64         61.12         3.87 o
   1  -6   9         58.00         54.20         3.54 o
   2  -6   9        124.10        106.09         7.76 o
   3  -6   9          0.65          2.12         2.10 o
   4  -6   9         26.82         28.34         4.64 o
   5  -6   9         82.19         89.33         8.36 o
  -5  -5   9        145.22        164.35        11.53 o
  -4  -5   9         84.48         87.61         4.76 o
  -3  -5   9          3.05          1.92         0.92 o
  -2  -5   9         81.60         86.65         4.60 o
  -1  -5   9         38.99         39.37         3.02 o
   0  -5   9          1.53          2.66         1.69 o
   1  -5   9         15.42         17.04         1.46 o
   2  -5   9        213.98        193.80        10.66 o
   3  -5   9        314.33        298.23        14.37 o
   4  -5   9         27.48         22.86         4.22 o
   5  -5   9         13.20         14.07         3.48 o
   6  -5   9          3.24          6.17         3.25 o
  -6  -4   9         25.57         25.86         3.32 o
  -5  -4   9         15.29         12.46         5.18 o
  -4  -4   9         29.76         29.16         1.77 o
  -3  -4   9          1.62          3.77         1.79 o
  -2  -4   9         54.72         54.48         3.18 o
  -1  -4   9          2.53          0.64         1.23 o
   0  -4   9         12.23          6.16         1.69 o
   1  -4   9         78.02         74.35         8.42 o
   2  -4   9         46.67         44.94         6.24 o
   3  -4   9          2.71          1.00         1.52 o
   4  -4   9         42.89         45.64         5.57 o
   5  -4   9         14.15         20.27         4.07 o
   6  -4   9         52.27         53.47         6.89 o
  -7  -3   9          1.77          5.67         3.32 o
  -6  -3   9          3.24          6.79         2.09 o
  -5  -3   9        164.78        169.13        10.42 o
  -4  -3   9        246.32        261.14         8.57 o
  -3  -3   9        248.30        238.41         9.94 o
  -2  -3   9        643.70        627.96        13.78 o
  -1  -3   9        112.88        113.05         5.74 o
   0  -3   9          2.07          5.72         0.87 o
   1  -3   9        189.89        180.22        11.40 o
   2  -3   9        166.29        169.29         9.42 o
   3  -3   9        641.22        621.01        22.27 o
   4  -3   9         15.18         18.96         3.58 o
   5  -3   9          1.08          4.18         2.79 o
  -7  -2   9         35.23         42.71         4.17 o
  -6  -2   9         45.22         40.05         5.16 o
  -5  -2   9         17.58         16.01         3.21 o
  -4  -2   9          0.49          1.36         0.73 o
  -3  -2   9          0.00          1.49         0.58 o
  -2  -2   9         14.73         14.30         1.22 o
  -1  -2   9          4.06          3.27         1.47 o
   0  -2   9         49.69         43.58         1.93 o
   1  -2   9       2420.77       2371.37        40.37 o
   2  -2   9         40.55         47.54         4.95 o
   3  -2   9         40.63         40.51         4.84 o
   4  -2   9         91.58        100.79         8.18 o
   5  -2   9          0.81         -0.24         1.82 o
  -7  -1   9         20.30         17.83         3.76 o
  -6  -1   9        109.95         99.80         8.11 o
  -5  -1   9         99.91        103.14         7.71 o
  -4  -1   9          5.13          5.87         1.46 o
  -3  -1   9        120.31        118.55         3.14 o
  -2  -1   9        298.72        288.69         8.86 o
  -1  -1   9          5.13          5.09         1.56 o
   0  -1   9        147.52        134.01         4.61 o
   1  -1   9        216.63        208.28         5.63 o
   2  -1   9         45.65         45.99         4.98 o
   3  -1   9          0.03          1.69         1.67 o
   4  -1   9         64.58         61.25         6.66 o
   5  -1   9          6.64          6.94         3.16 o
  -7   0   9         89.73         90.29         8.26 o
  -6   0   9          8.13         13.48         3.30 o
  -5   0   9         65.74         64.71         5.97 o
  -4   0   9          1.39          4.59         2.04 o
  -3   0   9         47.51         49.65         2.49 o
  -2   0   9         35.18         36.19         1.55 o
  -1   0   9        113.04        109.95         6.22 o
   0   0   9          3.64          4.71         1.06 o
   1   0   9        178.08        174.64         5.26 o
   2   0   9          2.23          2.78         1.78 o
   3   0   9        103.38        115.04         8.54 o
   4   0   9        101.20        110.11         9.09 o
   5   0   9         22.62         25.71         4.92 o
  -7   1   9         22.20         19.99         4.10 o
  -6   1   9        116.26        133.82         9.46 o
  -5   1   9         50.35         45.20         5.06 o
  -4   1   9        123.24        120.65         7.82 o
  -3   1   9        143.48        138.69         2.51 o
  -2   1   9        152.53        143.61         4.01 o
  -1   1   9        254.60        244.43         7.11 o
   0   1   9         80.13         75.89         5.55 o
   1   1   9        180.01        170.56         5.53 o
   2   1   9        185.94        167.09        10.04 o
   3   1   9          4.73          6.68         2.72 o
   4   1   9          5.65          3.78         2.55 o
  -7   2   9        132.97        123.90         9.65 o
  -6   2   9         32.07         33.42         4.67 o
  -5   2   9         36.51         35.70         4.66 o
  -4   2   9         29.74         29.16         3.74 o
  -3   2   9          0.55          0.97         0.59 o
  -2   2   9        116.58        116.43         3.60 o
  -1   2   9        149.34        140.72         5.21 o
   0   2   9        328.66        294.27         8.31 o
   1   2   9         17.88         18.85         3.38 o
   2   2   9          6.63          3.74         2.19 o
   3   2   9        219.37        203.44        12.28 o
   4   2   9         77.00         71.01         7.49 o
  -7   3   9         31.02         33.94         5.31 o
  -6   3   9        130.98        130.72         9.34 o
  -5   3   9         74.46         78.00         6.69 o
  -4   3   9         93.86         94.03         7.14 o
  -3   3   9         34.42         35.05         2.27 o
  -2   3   9          2.18          1.60         0.91 o
  -1   3   9         96.34         92.28         4.29 o
   0   3   9         71.14         59.92         2.97 o
   1   3   9          0.42          0.17         1.04 o
   2   3   9          1.14          0.79         1.52 o
   3   3   9         11.33         11.67         3.19 o
  -7   4   9         11.28          3.99         2.40 o
  -6   4   9         53.04         61.76         6.61 o
  -5   4   9          7.35          7.25         2.57 o
  -4   4   9         15.05         15.27         3.14 o
  -3   4   9          0.79          0.28         1.59 o
  -2   4   9         87.20         85.18         4.26 o
  -1   4   9          0.01          1.46         1.08 o
   0   4   9         32.98         33.59         2.83 o
   1   4   9         29.50         32.85         2.86 o
   2   4   9         18.72         15.41         3.52 o
   3   4   9         62.64         58.67         7.09 o
  -7   5   9         16.61         15.34         3.80 o
  -6   5   9          3.38          8.38         3.02 o
  -5   5   9         53.66         57.14         6.08 o
  -4   5   9         51.30         50.85         5.57 o
  -3   5   9          6.69          7.99         1.54 o
  -2   5   9         79.31         83.72         5.33 o
  -1   5   9          2.00          3.16         1.38 o
   0   5   9          0.33          1.60         1.18 o
   1   5   9          3.27          6.99         2.76 o
   2   5   9         12.91         16.71         4.05 o
  -6   6   9        261.15        246.16        14.26 o
  -5   6   9         13.80         15.85         3.47 o
  -4   6   9          1.12          3.70         2.63 o
  -3   6   9         35.56         34.00         4.69 o
  -2   6   9         27.76         36.04         3.11 o
  -1   6   9          1.01          5.84         4.34 o
   0   6   9         44.53         47.28         3.83 o
   1   6   9        149.90        181.66        11.72 o
  -5   7   9         33.86         33.57         5.25 o
  -4   7   9          0.41          2.71         1.99 o
  -3   7   9          0.66          2.58         2.55 o
  -2   7   9         10.40         12.38         2.11 o
  -1   7   9         41.83         34.31         3.44 o
   0   7   9          3.02          7.12         3.01 o
  -4   8   9         56.05         63.41         7.12 o
  -3   8   9         81.51         80.32         7.87 o
  -2   8   9        109.12        106.29         9.02 o
  -1   8   9         21.82         21.85         2.95 o
   0 -10  10         20.41         29.27         5.14 o
   1 -10  10         34.38         50.36         6.52 o
  -3  -9  10         22.24         15.62         4.14 o
  -2  -9  10          0.24          2.22         2.39 o
  -1  -9  10        244.64        246.85         9.79 o
   0  -9  10        157.63        168.08        11.28 o
   1  -9  10         44.85         43.53         5.94 o
   2  -9  10         11.73          8.32         3.11 o
   3  -9  10          1.31          1.38         2.53 o
  -3  -8  10          5.31          5.64         4.30 o
  -2  -8  10          2.23          3.28         1.58 o
  -1  -8  10         12.58         11.86         2.19 o
   0  -8  10         81.67         88.69         7.63 o
   1  -8  10         50.13         50.84         5.90 o
   2  -8  10         40.33         42.07         5.59 o
   3  -8  10        128.33        130.63        10.00 o
   4  -8  10         36.10         57.82         6.91 o
  -4  -7  10         36.43         44.46         6.29 o
  -3  -7  10         41.01         43.36         3.73 o
  -2  -7  10         15.27         18.04         2.11 o
  -1  -7  10        147.92        153.56         9.28 o
   0  -7  10          8.46         10.49         1.98 o
   1  -7  10         11.77         15.12         2.16 o
   2  -7  10         71.83         68.67         6.80 o
   3  -7  10         22.60         27.33         4.59 o
   4  -7  10          3.49          1.78         2.28 o
  -4  -6  10          0.47          1.85         2.51 o
  -3  -6  10         34.89         38.50         2.70 o
  -2  -6  10         54.23         49.37         3.78 o
  -1  -6  10         42.87         40.12         3.32 o
   0  -6  10        191.67        160.56         6.67 o
   1  -6  10         42.81         43.76         8.94 o
   2  -6  10         12.59         19.85         2.19 o
   3  -6  10        181.35        192.51        11.61 o
   4  -6  10          0.43         -0.97         2.16 o
   5  -6  10         75.09         79.69         8.12 o
  -5  -5  10         13.93         13.37         3.73 o
  -4  -5  10         16.89         18.09         4.03 o
  -3  -5  10         11.31         11.32         2.53 o
  -2  -5  10         16.39         16.85         2.20 o
  -1  -5  10        192.50        199.92         7.61 o
   0  -5  10        152.35        141.89         6.00 o
   1  -5  10         58.03         60.03         3.69 o
   2  -5  10         48.89         48.66         3.15 o
   3  -5  10        149.74        142.61         9.71 o
   4  -5  10          4.12          7.01         2.84 o
   5  -5  10          0.13          2.89         2.65 o
  -6  -4  10         56.08         52.28         4.65 o
  -5  -4  10          8.05         16.06         3.80 o
  -4  -4  10         27.69         33.46         4.26 o
  -3  -4  10         37.95         36.48         4.86 o
  -2  -4  10         30.21         22.51         3.66 o
  -1  -4  10          5.60          2.30         1.51 o
   0  -4  10         79.01         76.67         6.01 o
   1  -4  10          3.57          3.73         1.95 o
   2  -4  10        139.49        128.94         8.73 o
   3  -4  10        112.75        115.34         8.65 o
   4  -4  10         57.89         53.54         6.20 o
   5  -4  10         75.34         74.75         7.60 o
  -6  -3  10        136.93        142.59         7.54 o
  -5  -3  10         64.33         58.91         6.24 o
  -4  -3  10         80.14         76.46         6.45 o
  -3  -3  10          9.59          9.03         1.83 o
  -2  -3  10         25.84         24.88         2.16 o
  -1  -3  10          1.01          0.71         1.70 o
   0  -3  10          4.01          3.91         1.21 o
   1  -3  10        203.71        191.37        10.06 o
   2  -3  10          6.89          6.50         2.26 o
   3  -3  10          0.01          1.24         1.91 o
   4  -3  10          1.61          1.99         2.24 o
   5  -3  10         16.63         11.23         3.30 o
  -6  -2  10         71.55         73.01         7.24 o
  -5  -2  10         25.04         24.61         3.93 o
  -4  -2  10         13.17         11.19         2.62 o
  -3  -2  10         32.71         34.57         2.37 o
  -2  -2  10         58.57         58.94         3.18 o
  -1  -2  10       1545.59       1536.29        28.24 o
   0  -2  10        117.60        116.47         3.45 o
   1  -2  10        410.17        399.35         9.05 o
   2  -2  10         92.41         93.99         7.16 o
   3  -2  10          0.46          2.25         1.93 o
   4  -2  10         50.34         54.35         6.42 o
   5  -2  10         49.74         50.81         6.49 o
  -7  -1  10         21.48         22.17         4.48 o
  -6  -1  10          9.31         11.34         2.99 o
  -5  -1  10         38.00         35.35         4.68 o
  -4  -1  10        130.62        119.71         8.10 o
  -3  -1  10         20.94         26.66         2.00 o
  -2  -1  10         92.43         92.43         3.14 o
  -1  -1  10        538.80        523.89        30.75 o
   0  -1  10          0.15          1.34         1.29 o
   1  -1  10         11.39         12.25         1.20 o
   2  -1  10         44.11         40.37         4.73 o
   3  -1  10         35.47         42.59         5.45 o
   4  -1  10         20.73         25.69         4.65 o
  -7   0  10         52.43         49.12         6.13 o
  -6   0  10          0.32          0.41         1.80 o
  -5   0  10         30.06         31.35         4.39 o
  -4   0  10          8.08          5.98         2.25 o
  -3   0  10         74.78         78.01         4.64 o
  -2   0  10          5.07          5.69         0.82 o
  -1   0  10        415.13        413.48        10.25 o
   0   0  10        166.29        160.22         8.83 o
   1   0  10         29.22         30.83         2.10 o
   2   0  10        143.16        143.40         9.35 o
   3   0  10         26.02         29.74         4.55 o
   4   0  10         71.12         77.42         8.00 o
  -7   1  10         12.60         13.08         3.67 o
  -6   1  10         71.64         88.85         7.93 o
  -5   1  10        142.41        139.81         9.21 o
  -4   1  10        141.65        138.52         8.60 o
  -3   1  10        100.03         94.15         2.89 o
  -2   1  10         20.58         23.69         2.07 o
  -1   1  10         51.69         46.60         2.90 o
   0   1  10         58.17         49.85         4.79 o
   1   1  10          3.02          2.73         0.95 o
   2   1  10         31.99         27.90         4.45 o
   3   1  10         18.51         26.94         4.82 o
   4   1  10         47.41         52.30         6.58 o
  -7   2  10         10.33         11.07         2.87 o
  -6   2  10          3.42          5.89         2.54 o
  -5   2  10         63.62         79.12         6.97 o
  -4   2  10         67.38         73.47         6.28 o
  -3   2  10         27.80         26.91         1.93 o
  -2   2  10        193.38        182.22         6.25 o
  -1   2  10        190.31        197.02         6.69 o
   0   2  10          2.55          1.53         0.91 o
   1   2  10        194.23        190.24        10.82 o
   2   2  10        177.04        170.87        10.86 o
   3   2  10         96.48        124.77         9.75 o
  -7   3  10         44.05         45.39         6.03 o
  -6   3  10         18.85         18.17         3.87 o
  -5   3  10         25.16         26.24         4.21 o
  -4   3  10          0.54          2.47         1.56 o
  -3   3  10         34.30         28.12         3.90 o
  -2   3  10         78.66         74.90         3.82 o
  -1   3  10         12.74          9.55         1.64 o
   0   3  10         46.54         38.16         2.47 o
   1   3  10         20.51         20.48         2.64 o
   2   3  10          9.39         10.71         2.30 o
   3   3  10          2.08          5.66         3.38 o
  -6   4  10          0.44         -1.06         1.83 o
  -5   4  10          5.22          5.59         2.37 o
  -4   4  10         31.62         46.52         5.36 o
  -3   4  10          0.03          3.25         1.93 o
  -2   4  10         59.60         62.26         4.17 o
  -1   4  10        101.76         89.30         4.61 o
   0   4  10          0.62          1.00         1.60 o
   1   4  10         55.01         60.83         6.36 o
   2   4  10         30.35         29.68         5.00 o
  -6   5  10         52.05         54.55         6.48 o
  -5   5  10          0.01          0.09         1.90 o
  -4   5  10          5.79          7.64         2.98 o
  -3   5  10          1.47          5.32         2.32 o
  -2   5  10         22.49         21.03         2.32 o
  -1   5  10          6.47          5.73         1.51 o
   0   5  10          0.12         -0.33         1.16 o
   1   5  10          1.06          3.91         2.77 o
  -5   6  10         33.90         38.38         5.59 o
  -4   6  10         14.88         21.65         4.09 o
  -3   6  10         33.58         36.03         5.04 o
  -2   6  10        115.53        130.69         6.16 o
  -1   6  10        137.18        164.18         7.15 o
   0   6  10          0.03          1.67         2.42 o
  -4   7  10          1.37          6.28         2.82 o
  -3   7  10         28.85         31.52         4.90 o
  -2   7  10          5.13          0.97         1.70 o
  -1   7  10          2.54          5.31         1.67 o
   0   7  10         32.85         43.14         5.90 o
  -2  -9  11         48.67         50.22         6.16 o
  -1  -9  11          0.38          1.36         1.88 o
   0  -9  11         13.13          9.70         3.32 o
   1  -9  11          0.25          0.16         2.09 o
   2  -9  11          2.51          0.98         2.19 o
  -2  -8  11         34.81         37.24         3.75 o
  -1  -8  11         36.92         36.25         3.60 o
   0  -8  11         49.39         59.25         6.49 o
   1  -8  11        106.23        101.53         8.53 o
   2  -8  11         59.06         79.93         7.70 o
   3  -8  11         35.91         42.73         6.03 o
  -3  -7  11         17.79         21.82         4.40 o
  -2  -7  11         30.86         32.61         4.50 o
  -1  -7  11         45.59         46.95         3.85 o
   0  -7  11         71.21         60.45         4.24 o
   1  -7  11         18.08         17.64         4.38 o
   2  -7  11         20.11         23.65         4.14 o
   3  -7  11         14.67         12.96         3.53 o
   4  -7  11          5.38         12.87         3.87 o
  -4  -6  11          0.74          4.83         3.08 o
  -3  -6  11          4.98          4.65         2.46 o
  -2  -6  11        141.89        125.78         6.18 o
  -1  -6  11         68.97         70.22         4.52 o
   0  -6  11          0.72          0.98         1.32 o
   1  -6  11        168.20        166.28         8.06 o
   2  -6  11         32.63         36.78         4.95 o
   3  -6  11        102.34        110.26         9.12 o
   4  -6  11        110.65        126.78         9.99 o
  -5  -5  11         28.46         31.12         5.56 o
  -4  -5  11          3.83          7.47         2.99 o
  -3  -5  11         30.18         34.48         5.59 o
  -2  -5  11        300.52        288.74         9.49 o
  -1  -5  11        181.44        185.09         7.26 o
   0  -5  11         13.56         16.32         2.20 o
   1  -5  11          6.56          8.90         1.66 o
   2  -5  11          2.30          3.48         2.22 o
   3  -5  11          0.14         -0.81         2.06 o
   4  -5  11          1.05          7.06         3.35 o
  -5  -4  11          7.61          4.45         1.98 o
  -4  -4  11        125.92        136.33         9.28 o
  -3  -4  11         13.96         13.95         1.83 o
  -2  -4  11         23.34         22.78         2.26 o
  -1  -4  11         30.30         32.16         3.77 o
   0  -4  11        176.72        188.53        10.13 o
   1  -4  11        268.67        257.05        12.69 o
   2  -4  11         39.78         40.10         4.95 o
   3  -4  11         81.62         76.81         7.27 o
   4  -4  11         93.22         94.24         8.55 o
  -6  -3  11         32.67         38.44         5.54 o
  -5  -3  11          5.27          9.81         2.90 o
  -4  -3  11          8.25          8.48         2.71 o
  -3  -3  11          0.81          1.32         2.19 o
  -2  -3  11          4.29          5.50         2.63 o
  -1  -3  11         33.20         36.83         3.16 o
   0  -3  11         44.13         36.46         4.20 o
   1  -3  11          9.94          4.83         2.14 o
   2  -3  11          7.74         11.01         3.26 o
   3  -3  11         31.17         24.63         4.29 o
   4  -3  11         36.48         43.08         5.96 o
  -6  -2  11          2.05          3.37         2.56 o
  -5  -2  11         97.38        116.82         8.71 o
  -4  -2  11        180.65        181.78        10.44 o
  -3  -2  11        266.36        253.49         7.48 o
  -2  -2  11          3.46          4.47         2.58 o
  -1  -2  11        422.77        419.04        10.55 o
   0  -2  11        319.25        313.84        13.39 o
   1  -2  11         97.64         91.28         7.09 o
   2  -2  11          0.11          1.49         2.18 o
   3  -2  11         64.30         65.66         6.81 o
   4  -2  11         30.08         43.80         6.22 o
  -6  -1  11         76.80         85.63         7.94 o
  -5  -1  11          0.06         -1.98         1.98 o
  -4  -1  11         29.63         30.61         4.15 o
  -3  -1  11        690.68        701.61        15.12 o
  -2  -1  11         10.19         11.15         1.57 o
  -1  -1  11        338.57        346.68        14.57 o
   0  -1  11         80.05         86.78         6.48 o
   1  -1  11          4.27          4.12         2.20 o
   2  -1  11          7.39          6.47         2.41 o
   3  -1  11          0.00          0.73         2.23 o
   4  -1  11          4.34         10.33         3.63 o
  -6   0  11          2.30          1.75         1.95 o
  -5   0  11        335.46        373.60        16.98 o
  -4   0  11         24.05         30.56         4.26 o
  -3   0  11         17.75         15.72         1.80 o
  -2   0  11        162.27        152.14         5.61 o
  -1   0  11         70.51         72.99         3.75 o
   0   0  11        437.69        439.38        17.04 o
   1   0  11         17.79         15.76         3.27 o
   2   0  11         25.93         23.18         4.11 o
   3   0  11          9.45         10.73         3.49 o
  -6   1  11         61.26         66.71         7.05 o
  -5   1  11         22.80         24.05         4.08 o
  -4   1  11          0.72         -0.78         1.39 o
  -3   1  11         31.42         30.43         2.33 o
  -2   1  11          2.95          3.05         1.69 o
  -1   1  11         55.68         54.66         3.30 o
   0   1  11         83.07         87.51         4.17 o
   1   1  11         42.09         46.25         5.39 o
   2   1  11         87.89        104.89         8.65 o
   3   1  11         66.45         67.87         7.29 o
  -6   2  11         58.10         47.46         5.90 o
  -5   2  11         91.88         89.66         7.60 o
  -4   2  11         51.44         50.28         5.43 o
  -3   2  11         67.40         72.59         6.06 o
  -2   2  11          9.97         15.24         1.50 o
  -1   2  11        260.95        261.64         8.24 o
   0   2  11        195.49        186.74        13.65 o
   1   2  11          0.06          2.23         1.84 o
   2   2  11         31.63         28.06         4.53 o
  -6   3  11         11.43         13.55         3.60 o
  -5   3  11          3.54          2.04         1.68 o
  -4   3  11          9.73         14.40         3.22 o
  -3   3  11         33.69         35.53         4.44 o
  -2   3  11         77.98         68.11         5.31 o
  -1   3  11          0.04          0.26         1.85 o
   0   3  11          0.23          1.12         1.21 o
   1   3  11          5.11          4.85         1.62 o
   2   3  11         44.17         42.18         4.16 o
  -6   4  11         72.31         70.51         7.30 o
  -5   4  11          1.82          4.64         2.38 o
  -4   4  11          0.22          1.82         1.78 o
  -3   4  11        125.65        124.36         8.60 o
  -2   4  11         50.49         50.75         3.47 o
  -1   4  11         97.49         95.16         4.96 o
   0   4  11          8.37         14.00         3.41 o
   1   4  11          1.43          4.93         2.89 o
  -5   5  11          0.23         -0.52         1.91 o
  -4   5  11          0.01          2.96         2.07 o
  -3   5  11          4.83          4.75         2.35 o
  -2   5  11          3.58          2.96         1.81 o
  -1   5  11          0.05          1.04         1.44 o
   0   5  11         22.07         24.12         4.38 o
   1   5  11         10.46         15.51         3.87 o
  -4   6  11         36.38         35.64         5.15 o
  -3   6  11        101.32         91.34         7.99 o
  -2   6  11          4.21          7.71         2.79 o
  -1   6  11          1.27          0.88         1.36 o
   0   6  11         27.35         26.07         4.66 o
  -3   7  11         23.44         25.48         4.71 o
  -2   7  11         51.40         57.89         6.59 o
  -2  -9  12          1.50         -1.16         2.88 o
  -1  -9  12         13.49         11.25         3.64 o
   0  -9  12         14.19         30.04         5.11 o
  -2  -8  12         56.16         59.44         8.81 o
  -1  -8  12         69.69         69.87         5.02 o
   0  -8  12         41.25         53.70         6.39 o
   1  -8  12          4.52         13.97         3.93 o
   2  -8  12          1.15          1.45         2.29 o
  -3  -7  12          9.58         13.10         3.89 o
  -2  -7  12          7.56          7.18         1.86 o
  -1  -7  12          3.45          2.39         1.55 o
   0  -7  12          0.81          2.09         1.61 o
   1  -7  12         43.91         46.01         3.72 o
   2  -7  12          5.25          8.84         3.25 o
   3  -7  12          1.58          3.69         2.73 o
  -3  -6  12         82.11         76.95         7.95 o
  -2  -6  12          0.06          2.93         1.56 o
  -1  -6  12        147.26        147.79        11.26 o
   0  -6  12        144.90        146.26         6.77 o
   1  -6  12         67.37         71.12         4.53 o
   2  -6  12         90.04         91.12         8.18 o
   3  -6  12         13.72         18.26         3.96 o
  -4  -5  12        147.77        175.00        12.36 o
  -3  -5  12         12.06         14.07         3.58 o
  -2  -5  12          0.05          0.76         1.26 o
  -1  -5  12          4.36          3.76         1.40 o
   0  -5  12         56.61         61.90         4.13 o
   1  -5  12         87.48         94.68         5.13 o
   2  -5  12          0.47          4.25         2.49 o
   3  -5  12        138.62        140.33        10.50 o
  -5  -4  12         12.89         15.04         2.67 o
  -4  -4  12         18.47         31.18         4.67 o
  -3  -4  12         52.05         54.96         5.55 o
  -2  -4  12         27.64         30.15         2.69 o
  -1  -4  12        160.40        144.65         8.77 o
   0  -4  12        101.51        110.92         7.93 o
   1  -4  12        115.81         98.99         7.77 o
   2  -4  12         93.17         95.27         8.05 o
   3  -4  12         29.60         36.59         5.48 o
  -5  -3  12          0.00          1.68         2.01 o
  -4  -3  12          6.91          4.47         2.01 o
  -3  -3  12          1.54          3.33         2.01 o
  -2  -3  12          3.12          3.12         1.17 o
  -1  -3  12          8.98          7.32         1.42 o
   0  -3  12         44.53         51.00         5.25 o
   1  -3  12        108.33        117.61         8.54 o
   2  -3  12          0.37          6.42         3.10 o
   3  -3  12         44.57         51.92         6.26 o
  -6  -2  12         48.29         45.45         6.09 o
  -5  -2  12         77.69         74.27         7.13 o
  -4  -2  12         32.47         36.69         4.64 o
  -3  -2  12        208.54        216.62        11.10 o
  -2  -2  12         61.69         63.17         3.64 o
  -1  -2  12        206.35        203.33         9.81 o
   0  -2  12          0.03          0.12         1.61 o
   1  -2  12        107.32        105.91         8.00 o
   2  -2  12          6.55          8.31         2.83 o
   3  -2  12         21.25         23.10         4.44 o
  -6  -1  12         12.96         17.35         3.90 o
  -5  -1  12        243.85        243.93        13.44 o
  -4  -1  12         71.31         86.59         7.30 o
  -3  -1  12        490.21        472.28        18.34 o
  -2  -1  12          0.43          0.47         0.86 o
  -1  -1  12          0.80          1.07         1.06 o
   0  -1  12          0.28          2.75         1.89 o
   1  -1  12          0.09          0.29         1.72 o
   2  -1  12          3.10          2.59         2.62 o
   3  -1  12         46.96         51.20         6.38 o
  -6   0  12         34.59         36.49         5.40 o
  -5   0  12          0.26          5.37         2.79 o
  -4   0  12        234.66        247.74        12.88 o
  -3   0  12         53.93         60.29         5.74 o
  -2   0  12        284.83        264.64         8.18 o
  -1   0  12         83.21         85.91         4.64 o
   0   0  12          0.92          2.56         1.80 o
   1   0  12          0.00          0.02         1.85 o
   2   0  12         28.37         39.73         5.57 o
   3   0  12         25.73         32.82         5.44 o
  -6   1  12          5.16          2.65         2.09 o
  -5   1  12          0.41         -1.71         1.87 o
  -4   1  12         16.32         19.24         3.60 o
  -3   1  12        130.43        136.27         8.64 o
  -2   1  12         73.05         75.40         4.05 o
  -1   1  12         82.31         84.46         4.34 o
   0   1  12         68.07         70.70         6.48 o
   1   1  12         50.72         53.62         5.97 o
   2   1  12         26.04         21.27         4.34 o
  -6   2  12         62.63         52.50         6.52 o
  -5   2  12         44.21         39.30         5.37 o
  -4   2  12          0.02          1.11         1.98 o
  -3   2  12         32.08         30.06         4.19 o
  -2   2  12        235.46        221.25         7.54 o
  -1   2  12          4.44          4.08         1.28 o
   0   2  12          2.23          5.69         2.14 o
   1   2  12         21.73         18.05         3.80 o
   2   2  12         26.10         23.44         4.54 o
  -6   3  12         12.17         15.10         4.04 o
  -5   3  12          7.92          6.86         3.02 o
  -4   3  12         93.41         89.92         7.60 o
  -3   3  12          0.03          2.15         1.77 o
  -2   3  12          0.38          3.06         1.91 o
  -1   3  12         19.85         19.97         2.39 o
   0   3  12         52.58         50.65         5.88 o
   1   3  12         23.86         21.42         4.31 o
  -5   4  12        121.23        123.43         9.66 o
  -4   4  12         26.76         27.73         4.56 o
  -3   4  12         25.27         23.59         3.98 o
  -2   4  12         36.90         41.66         4.83 o
  -1   4  12          0.06         -0.03         2.49 o
   0   4  12          2.91          0.60         2.23 o
   1   4  12          9.47         14.41         3.75 o
  -4   5  12         33.83         30.98         4.91 o
  -3   5  12          2.40          1.74         2.64 o
  -2   5  12         11.46          8.26         2.46 o
   0   5  12         66.11         63.30         6.93 o
  -3   6  12          3.55          2.47         2.23 o
  -2   6  12         27.28         28.46         4.57 o
  -1  -8  13          7.69         11.37         2.24 o
   0  -8  13          1.11          4.07         1.89 o
   1  -8  13          3.56          3.65         2.42 o
  -2  -7  13          5.97          4.96         2.63 o
  -1  -7  13          3.45          2.30         4.71 o
   0  -7  13         26.04         35.29         3.51 o
   1  -7  13         14.89         18.10         4.07 o
   2  -7  13         91.83        107.79         9.48 o
  -3  -6  13         90.15        105.56         9.50 o
  -2  -6  13        107.91         92.64         8.46 o
  -1  -6  13         12.40         18.22         3.17 o
   0  -6  13         31.82         27.86         3.09 o
   1  -6  13          1.64          4.58         2.49 o
   2  -6  13         20.65         22.48         4.31 o
  -3  -5  13         14.80         16.72         3.98 o
  -2  -5  13          4.73          5.87         1.75 o
  -1  -5  13         37.64         40.86         3.57 o
   0  -5  13         36.53         38.36         3.48 o
   1  -5  13        345.03        353.76        16.73 o
   2  -5  13        123.84        126.44         9.77 o
  -4  -4  13         78.20         85.89         7.65 o
  -3  -4  13        104.16        110.80         8.12 o
  -2  -4  13         57.84         59.45         3.82 o
  -1  -4  13         19.55         23.24         3.67 o
   0  -4  13         29.10         27.51         4.19 o
   1  -4  13          9.89         17.54         3.65 o
   2  -4  13          8.84         12.93         3.50 o
   3  -4  13         26.21         28.02         5.05 o
  -5  -3  13          0.63          5.00         2.79 o
  -4  -3  13          7.27          7.55         2.82 o
  -3  -3  13          7.17          7.33         2.18 o
  -2  -3  13          3.07          5.00         1.47 o
  -1  -3  13         67.83         78.70         4.19 o
   0  -3  13         16.96         16.38         3.31 o
   1  -3  13         50.07         56.31         6.08 o
   2  -3  13         60.27         64.90         6.91 o
   3  -3  13         18.27         22.06         4.47 o
  -5  -2  13         10.99          9.61         3.09 o
  -4  -2  13         36.96         33.12         4.79 o
  -3  -2  13        129.11        123.36         8.29 o
  -2  -2  13          5.44          5.49         1.42 o
  -1  -2  13        127.28        116.03         7.86 o
   0  -2  13         40.97         40.63         4.91 o
   1  -2  13          1.44          2.13         1.88 o
   2  -2  13         15.29         20.57         4.28 o
  -5  -1  13        430.55        403.52        18.61 o
  -4  -1  13          4.22          7.74         2.89 o
  -3  -1  13         32.07         30.84         4.08 o
  -2  -1  13         14.55         12.88         1.77 o
  -1  -1  13         24.04         28.03         3.88 o
   0  -1  13         15.39         14.70         3.20 o
   1  -1  13         35.43         25.11         4.38 o
   2  -1  13        145.92        169.01        11.58 o
  -5   0  13        267.06        284.17        15.06 o
  -4   0  13         40.04         42.09         5.21 o
  -3   0  13          1.88          5.96         2.34 o
  -2   0  13         53.40         50.51         3.67 o
  -1   0  13         18.16         19.64         3.33 o
   0   0  13         10.96         14.29         3.19 o
   1   0  13          4.53          6.07         2.89 o
   2   0  13          2.80          1.24         2.16 o
  -5   1  13         91.17         80.35         7.79 o
  -4   1  13         18.50         23.05         3.93 o
  -3   1  13         44.78         43.73         5.00 o
  -2   1  13         93.77         99.65         7.11 o
  -1   1  13         86.86         91.64         7.17 o
   0   1  13         38.77         43.48         5.28 o
   1   1  13         12.16         12.17         3.48 o
  -5   2  13         47.20         55.51         6.50 o
  -4   2  13         50.71         52.22         5.89 o
  -3   2  13         15.90         17.95         3.54 o
  -2   2  13          3.43          6.31         2.46 o
  -1   2  13          2.31         -0.11         1.76 o
   0   2  13         82.86         85.66         7.49 o
   1   2  13         44.25         60.01         6.77 o
  -5   3  13          0.33          1.79         2.16 o
  -4   3  13          0.94          0.48         1.70 o
  -3   3  13         44.66         35.80         4.82 o
  -2   3  13         48.47         51.81         5.45 o
   0   3  13         35.81         37.96         5.34 o
   1   3  13        144.08        196.72        12.66 o
  -4   4  13          0.75          1.01         2.35 o
  -3   4  13          0.31          1.99         2.19 o
   0   4  13          0.26          1.04         2.56 o
  -3   5  13         61.79         55.90         6.42 o
  -1  -8  14          0.01          1.19         2.73 o
  -1  -7  14          2.71          4.39         1.71 o
   0  -7  14         27.76         42.22         5.83 o
  -2  -6  14          9.00          6.98         3.27 o
  -1  -6  14          0.00          0.10         1.31 o
   0  -6  14          8.69         10.45         2.08 o
   1  -6  14         23.39         34.93         5.21 o
  -3  -5  14        112.54        107.00         9.68 o
  -2  -5  14         34.70         42.59         5.89 o
  -1  -5  14        123.74        135.55         6.77 o
   0  -5  14        169.02        168.01         7.57 o
   1  -5  14          7.92         14.22         3.60 o
  -4  -4  14         42.65         46.36         5.75 o
  -3  -4  14          0.01          0.31         1.48 o
  -2  -4  14          4.46          5.70         2.14 o
  -1  -4  14          2.56          6.22         2.44 o
   0  -4  14          1.74         -0.90         1.90 o
   1  -4  14         57.80         56.27         6.39 o
   2  -4  14         26.68         24.77         4.63 o
  -4  -3  14         11.87         15.65         3.56 o
  -3  -3  14         39.24         37.78         4.88 o
  -2  -3  14          3.51          4.92         2.01 o
  -1  -3  14         50.47         50.50         5.30 o
   0  -3  14        220.25        227.08        12.53 o
   1  -3  14         10.88         11.41         3.23 o
   2  -3  14         16.08         19.54         4.52 o
  -5  -2  14        138.52        136.72        10.22 o
  -4  -2  14          9.81         13.91         3.39 o
  -3  -2  14         15.01         18.79         3.55 o
  -2  -2  14          0.61          1.54         1.51 o
  -1  -2  14          1.18          2.88         1.95 o
   0  -2  14          4.16          7.71         2.87 o
   1  -2  14         15.83         16.46         3.71 o
   2  -2  14          3.24          5.15         2.96 o
  -5  -1  14         28.43         21.99         4.27 o
  -4  -1  14         56.85         51.56         5.86 o
  -3  -1  14         10.42         13.28         2.99 o
  -1  -1  14        111.94        115.81         8.16 o
   0  -1  14        255.28        259.71        13.78 o
   1  -1  14         31.12         40.23         5.57 o
  -5   0  14          3.98          2.91         2.81 o
  -4   0  14         48.41         46.14         5.58 o
  -3   0  14          1.56          4.97         2.24 o
  -1   0  14          4.16         10.53         3.38 o
   0   0  14         17.80         28.01         4.44 o
   1   0  14         50.14         55.41         6.64 o
  -5   1  14         37.31         37.75         5.77 o
  -4   1  14        110.35        110.17         8.87 o
  -3   1  14         28.37         28.83         4.39 o
  -1   1  14          2.48          3.31         2.33 o
   0   1  14          1.09          2.56         2.11 o
   1   1  14          0.58          2.71         2.21 o
  -4   2  14         49.07         40.18         5.40 o
  -3   2  14          7.09          9.44         2.80 o
   0   2  14          6.81          1.01         1.94 o
  -4   3  14         81.56         82.93         7.76 o
  -3   3  14         50.41         59.08         6.41 o
  -1  -6  15          0.39          2.51         2.49 o
   0  -6  15         40.45         43.26         6.01 o
  -2  -5  15         27.15         35.86         6.00 o
  -1  -5  15         19.28         30.13         4.93 o
   0  -5  15         54.11         58.00         6.53 o
   0  -4  15         29.63         40.35         5.39 o
   1  -4  15          4.61          3.55         2.29 o
  -4  -3  15         48.98         56.78         6.50 o
   0  -3  15         30.02         37.04         5.18 o
   1  -3  15         11.88         12.37         3.49 o
  -4  -2  15          3.80          2.78         2.15 o
   0  -2  15          0.93          7.20         3.00 o
   1  -2  15         45.14         46.55         6.23 o
  -4  -1  15         37.32         39.60         5.35 o
   0  -1  15          0.08         -1.65         2.24 o
  -4   0  15          5.85         13.97         3.65 o
   0   0  15         47.96         51.16         6.19 o
  -4   1  15          1.73          3.75         2.42 o
   0   1  15          0.43          0.62         2.28 o
  -4   2  15         32.36         39.61         5.78 o
                                                
